# Supplementary material for: Dynamic inosinome profiles reveal novel patient stratification and gender-specific differences in glioblastoma
Source: Genome Biol. 2019 Feb 13;20:33. doi: 10.1186/s13059-019-1647-x (PMC6373152; doi:10.1186/s13059-019-1647-x)
Supplement: Supplementary file 1 — Table S1. Alu editing index (AEI), non-repetitive index (nREI), recording editing index (REI) values, and hyper-editing in GBMs, normal brain, and astrocytes. (XLSX 35 kb) [file 13059_2019_1647_MOESM1_ESM.xlsx]

## Sheet: AEI nREI REI and hyper-editing
Table S1. Alu Editing Index (AEI), non-Repetitive Index (nREI), Recording Editing Index (REI) values and hyper-editing in GBMs, normal brain and astrocytes.
BRAIN SAMPLE_ID	AEI	nREI	REI	Hyper-editing sites			GBM SAMPLE_ID	AEI	nREI	REI	Hyper-editing sites		ASTROCYTES SAMPLE_ID	AEI	nREI	REI
median values	0.009989	0.100356	0.111522	41386.5			median values	0.007283	0.0394352	0.0418509	15069		median values	0.0077755	0.132031	0.0781778
SRR1081741	0.011363	0.0844543	0.0791812	72603			0ab20285-321d-4e27-8cef-ce490cd45931	0.007284	0.0485046	0.0508998	22569		SRR2557089	0.009096	0.127862	0.06088
SRR1082262	0.010336	0.129715	0.109257	56560			305aec9b-62ef-4d57-8ee8-c737700cef47	0.007046	0.0475922	0.0433445	21771		SRR2557090	0.006074	0.132929	0.101485
SRR1083632	0.010176	0.0888175	0.0525521	52140			31a263ca-a6a8-4ac4-9a46-0365c7ad805c	0.007439	0.0587282	0.0555011	29236		SRR2557091	0.009133	0.114489	0.0728968
SRR1085975	0.01162	0.111668	0.196225	62111			7c301830-2b1b-4a14-a1d9-5ef9aca9108c	0.00862	0.0705077	0.0900808	17390		SRR2557092	0.007325	0.131133	0.189033
SRR1310008	0.010136	0.0861972	0.0855153	50857			c74ab1f1-4e6c-440c-bbe6-8985bffd1f78	0.006306	0.0298853	0.0447799	10398		SRR2557093	0.006408	0.13879	0.120949
SRR1310136	0.01097	0.0850355	0.0888768	31773			eda40a8e-f38f-41f1-ac69-aba5d35b357f	0.007331	0.0303866	0.0261541	26688		SRR2557094	0.007793	0.0867286	0.0758621
SRR1311400	0.010108	0.0993605	0.108647	50594			6961463b-3f91-4f73-ad61-ccfaff088ac4	0.005877	0.0267102	0.0493365	7680		SRR2557095	0.008472	0.152664	0.0710383
SRR1311575	0.01042	0.102328	0.0821754	34839			6ab6be29-0443-48b7-9d90-7489d4e1c7bb	0.006577	0.0364799	0.0408286	11954		SRR2557096	0.006767	0.0560142	0.0373096
SRR1311794	0.009451	0.0982571	0.0812371	27976			71592109-bee1-4532-bc3c-1af02f7d3a27	0.007058	0.0326052	0.0783964	12087		SRR2557097	0.007481	0.220191	0.0804935
SRR1312428	0.010597	0.0957211	0.116427	40245			b1ccfb70-4c16-4453-a330-768ec7549dc8	0.007766	0.0559326	0.051347	22362		SRR2557098	0.008444	0.0704463	0.0633557
SRR1314958	0.008853	0.0934453	0.138621	25288			d2947e7b-c19c-46ff-ba96-70176bf41107	0.00735	0.0251362	0.0416774	3665		SRR2557099	0.007758	0.156169	0.153253
SRR1315269	0.009611	0.0924155	0.0492254	24979			216a5b0b-3fbf-4ff4-babb-5e22e3c8bbbf	0.00752	0.0390049	0.0321237	21502		SRR2557100	0.008373	0.151348	0.122574
SRR1315866	0.009238	0.101161	0.0655716	44633			7020aba8-f1ad-4d5d-b779-8de4a7e7d4c1	0.007118	0.0411889	0.066601	14323
SRR1316815	0.009861	0.0930262	0.0973721	49295			792cd0dd-d01f-42df-a8cc-e00cdff89958	0.008399	0.0453022	0.0511024	19030
SRR1320280	0.009336	0.128861	0.143088	33033			fca4fab7-493f-45f9-914f-b679340bf449	0.007328	0.0405934	0.0373426	18495
SRR1323043	0.009351	0.0737662	0.0524331	31231			04c92a0c-f184-41d0-a41c-fb655c8e78f6	0.008173	0.068387	0.0825866	42013
SRR1323746	0.009622	0.0935221	0.0642266	43554			4ddc499a-aa6b-4182-bc27-f0c623a380c8	0.008647	0.035401	0.0285278	27676
SRR1324371	0.009554	0.0971931	0.138395	36697			a9d3abd1-1bc1-41be-9147-30ba0afef057	0.006786	0.0324564	0.054152	22771
SRR1327593	0.009716	0.100336	0.0917059	49262			f28c650b-0d2e-421e-a9a3-14691a640978	0.007266	0.0288015	0.0387204	16009
SRR1328487	0.010644	0.106862	0.0785118	46528			00d14738-9c10-4b2f-8be4-1fec00e5f460	0.00656	0.0225637	0.0348658	11463
SRR1328960	0.011664	0.0851967	0.0997577	144920			0f34687d-3c37-4048-883e-fdc511da1df8	0.006706	0.0236153	0.0917011	16477
SRR1331335	0.009423	0.0849527	0.17429	27604			1180066b-e5c1-4687-ae8e-7e72c6eda2f1	0.006669	0.0389183	0.0350583	22229
SRR1331751	0.009806	0.114352	0.104603	33711			198fff23-13b7-435a-a5eb-1862f9c9b97d	0.006097	0.024599	0.0257007	12708
SRR1332796	0.01013	0.125399	0.143956	37390			1aecdda5-cc62-4bdf-97af-a275d3076d2d	0.006999	0.0306035	0.015895	16167
SRR1333930	0.010124	0.118763	0.123393	44069			22497eda-90cd-4641-a85b-1a846e89b156	0.006528	0.0390295	0.0414488	11049
SRR1334564	0.01032	0.108912	0.0898106	46166			252ef978-50ea-4a03-8633-346c66b28a1d	0.008914	0.0636465	0.0756699	42620
SRR1335400	0.010004	0.119675	0.111879	42163			2cb6239d-7295-4056-bc3e-08751ed98c60	0.005866	0.0179068	0.010504	8066
SRR1337564	0.009836	0.0923705	0.0472559	47557			2d7d76ff-49df-4eae-bd2d-c3ec335e2df1	0.006711	0.0450328	0.0397885	12814
SRR1337864	0.009759	0.0956793	0.10745	33656			32a59264-4af0-457d-9e43-c2b0c44af89a	0.007129	0.0753099	0.0625367	10308
SRR1338219	0.01112	0.121337	0.192172	67231			46976cea-9007-450f-9285-144c9bf60d3b	0.007158	0.0446401	0.0600547	13259
SRR1339651	0.009934	0.114283	0.079098	42936			4707829b-9d83-46c1-9079-18e8b372333c	0.006294	0.0413902	0.031365	8881
SRR1341277	0.009324	0.080008	0.124054	40760			62c80f61-87aa-4ad3-b058-f77b61694510	0.006716	0.0295508	0.0412947	11133
SRR1341387	0.010298	0.100149	0.0974109	33729			644fe6dc-194c-48e0-8293-e44b7cfb947c	0.007479	0.0425364	0.0623782	22074
SRR1341702	0.011045	0.105534	0.147331	34137			6ad746a0-2415-4196-af48-f6408716c2e5	0.007239	0.0366572	0.0265605	21416
SRR1343481	0.010911	0.11009	0.0875912	46079			a7f5e850-cc43-4de2-b15e-acee9a6cc2e8	0.007794	0.0479288	0.0469399	24890
SRR1352954	0.010292	0.118403	0.176705	46243			ad50d2cd-5555-4e65-accd-3042761d261d	0.00794	0.0658666	0.116419	18621
SRR1353176	0.010143	0.108423	0.165293	37460			bca98357-1298-4e3d-a403-e18568dbc265	0.006802	0.0353754	0.028117	14073
SRR1354734	0.008952	0.0781371	0.0879791	27195			c29fdb03-ef9a-47f8-9a9d-847d1317596b	0.0067	0.0334149	0.0338365	16623
SRR1355150	0.010194	0.0846655	0.0566038	37984			c30bab94-9195-4c50-8b27-92b197ab288e	0.00734	0.0400591	0.0701518	16292
SRR1357523	0.010474	0.115076	0.152137	47580			c5eb658b-4677-4428-868d-128b4ea71cfd	0.007753	0.0395031	0.0434651	22124
SRR1358102	0.009835	0.102201	0.0815411	42779			c8392bf1-0def-4451-9d17-97f43c8c6049	0.007659	0.044961	0.0513568	12643
SRR1359630	0.010019	0.101473	0.0905677	48988			caf562cb-4730-4a54-9418-ce14bbd36d86	0.009254	0.0388163	0.0226492	9686
SRR1362532	0.010445	0.09608	0.122975	52320			cfaee1a7-2e25-4017-8c04-91e097cd9d8c	0.008427	0.0307816	0.0341788	19102
SRR1364676	0.011124	0.113412	0.0637584	57777			dc664558-24af-43e5-be4c-e7e03dec4efa	0.008286	0.0478748	0.0475384	28274
SRR1373858	0.009553	0.10237	0.0933485	38517			df6ba387-41bc-467a-9440-af0ccc1bac78	0.008588	0.0453991	0.0816663	23879
SRR1375976	0.00975	0.100376	0.117015	41699			ea85b1f3-35f3-4a9b-abee-038d18ce94c1	0.008832	0.0400079	0.0620272	29113
SRR1379238	0.009549	0.083404	0.0739981	32787			ebd65075-f852-41e0-8467-9189e4c1c32c	0.006551	0.0437314	0.0435751	15780
SRR1382732	0.011333	0.0993158	0.0471598	44683			ec799b66-eebf-4cb6-85f4-6e4f223a95f5	0.00658	0.0482029	0.0263884	13473
SRR1383059	0.009556	0.0869332	0.0771467	24011			f3adc6e9-2c6f-4f94-8664-5e3973cace74	0.007554	0.0450596	0.0334108	22355
SRR1388480	0.010835	0.0965932	0.10477	44445			f5fce8b9-e25b-4a94-afba-f7f924408fe2	0.008582	0.055363	0.0396096	28937
SRR1391769	0.009779	0.112891	0.178959	41358			045029db-8100-4b39-b433-992a7fd98189	0.006657	0.0359908	0.024387	11668
SRR1391922	0.009456	0.0905886	0.0868116	32384			097ef472-1e8c-4941-83c3-a0af450016fb	0.007863	0.0586747	0.0610981	27400
SRR1392985	0.009718	0.102963	0.093881	41270			1125a897-1a9b-4e59-b248-33e7a2a7573c	0.006619	0.0344844	0.0235737	16034
SRR1396078	0.009774	0.094603	0.0452534	27513			19e51ff9-535e-4906-9720-e366387428da	0.006347	0.0339305	0.0720471	7938
SRR1396595	0.010728	0.110977	0.131065	48762			1c516c3d-0a50-4ff2-ab8d-7209e2b228f4	0.006851	0.0426016	0.0732849	13027
SRR1396640	0.00968	0.111323	0.117871	24192			1fd7c364-a2f0-4ba9-a89b-7a8ca95533d3	0.008219	0.0624266	0.0889404	10704
SRR1397008	0.009083	0.061011	0.0347342	28790			283338ca-fe1d-4054-b865-58805ad00849	0.006731	0.032668	0.0340572	13189
SRR1399028	0.009585	0.124943	0.140255	36106			2edcedf0-1307-4fa8-a0b3-cb1d86ae352e	0.006998	0.028931	0.0168322	4914
SRR1399201	0.010032	0.0914063	0.0514443	40602			36213946-38fe-4fd1-b176-f1bed8d5b458	0.006986	0.036503	0.0257885	21598
SRR1401424	0.011051	0.0985209	0.124911	52191			4219adc5-d0be-4be2-acf5-92350e164f26	0.006852	0.0363195	0.0491462	13028
SRR1404640	0.010415	0.0990213	0.07242	61262			434368eb-4af8-4055-af80-04e4b434f4c4	0.007051	0.0295266	0.0434645	18545
SRR1413522	0.010769	0.0894008	0.0988113	23447			43f6b9a9-ba2f-4239-ab3b-f621434de25a	0.006166	0.03115	0.0260413	7829
SRR1414595	0.012439	0.104609	0.138586	87135			44e60019-78ab-42ac-ac4b-b660a8858d53	0.007646	0.0487011	0.0212988	24197
SRR1416434	0.009951	0.0929827	0.119219	44603			4622057b-0aa0-4f4b-932c-48553c4f5efe	0.006967	0.0750499	0.0399582	4579
SRR1417047	0.009086	0.106613	0.116742	35788			47b502e9-c799-471d-b60b-c973224bc36f	0.007407	0.0413098	0.0463086	14779
SRR1417827	0.009974	0.0793854	0.057221	43243			4a259eec-3bc2-4860-a652-aa1a22c47eb4	0.007575	0.0436636	0.0589774	15448
SRR1417912	0.0098	0.0879809	0.0601076	48016			4d5ace59-d40e-4f0e-bed0-abe271b39f33	0.007205	0.0255874	0.0217296	10986
SRR1418992	0.010874	0.113735	0.161604	47168			53c1fd5f-0227-4c4d-b790-4c8030f685f6	0.006273	0.0256531	0.0420245	13916
SRR1419187	0.010022	0.101947	0.147041	41415			5d0de078-6ccb-4e29-ab7a-a27fc829d889	0.008634	0.0476988	0.0610693	32347
SRR1432275	0.008983	0.0727138	0.129117	36228			601475ca-ee30-4c39-bd9f-6e768227bfee	0.007368	0.0468428	0.081357	13902
SRR1433088	0.009193	0.10974	0.0739933	24789			77654c4f-33da-45c8-aadb-97ebab624c15	0.007413	0.0403101	0.0281179	22821
SRR1433971	0.009687	0.117287	0.16463	40056			7a50acbc-527d-4e8d-bd75-f0b207eda95c	0.008509	0.0420321	0.0299006	25000
SRR1435484	0.009379	0.0776348	0.139659	25828			7d78462b-e153-4b6b-bba0-e9a13d001cfe	0.0066	0.0233805	0.0157569	9813
SRR1437555	0.010404	0.0918108	0.142085	41511			822d00c7-31df-4a49-8e74-89d4e707e2be	0.007452	0.0325998	0.0304959	12771
SRR1439807	0.010263	0.0947566	0.0985189	75342			8e787582-dc6a-4dbe-8403-a2ece43fb96f	0.006847	0.0327045	0.0652265	11927
SRR1441546	0.009077	0.0808871	0.0798914	23275			8f8e21ac-aeff-4ff9-97c6-70f61641c2b6	0.006546	0.0512774	0.0391149	17827
SRR1444460	0.009654	0.0979978	0.131006	36861			97a86175-9613-4daf-b56f-e7604567ff4e	0.008084	0.0596898	0.054714	41949
SRR1444580	0.010201	0.106563	0.106567	45070			993d98bc-09c2-4c0c-b17d-250fd413902c	0.007365	0.0243991	0.043649	9159
SRR1445149	0.010066	0.0899956	0.0736831	47027			9d8644dd-7fe0-48ce-8fea-18dbca9a5629	0.007438	0.0391791	0.0773558	14825
SRR1452292	0.009528	0.114698	0.199024	32576			a1c62122-f980-4824-ba32-9b0e79392200	0.006725	0.0405257	0.0846507	6500
SRR1453702	0.009545	0.0869392	0.103177	28272			a8d93c10-08ac-42e5-a6e8-73c9a671f00c	0.007066	0.0451921	0.0407561	21598
SRR1455369	0.009167	0.0898207	0.060557	21634			aae9d4c6-7d05-4ba0-8d76-e9d50c589512	0.006325	0.0277353	0.0135742	13346
SRR1459441	0.009657	0.0953213	0.111165	46503			b41540d5-2c29-4937-a632-8cbc8d92de3a	0.006749	0.0347158	0.0999599	4732
SRR1459804	0.01006	0.109678	0.162717	37404			b8355510-8db2-44c8-9513-25b33725f9d3	0.006716	0.0878796	0.0215397	2458
SRR1464451	0.009856	0.112736	0.119629	35266			b8d7a3ed-b080-4184-b0da-7c7acde52311	0.006979	0.0323493	0.0184879	16635
SRR1465632	0.01067	0.0976555	0.126185	29170			c07d04df-08d5-4a7b-af60-4bf0d55582e5	0.007707	0.0412698	0.029613	26040
SRR1465917	0.010822	0.0826001	0.0989415	60386			c4259d90-6ff2-49a9-a660-e2e6310ea4a9	0.007833	0.0354272	0.0333291	14722
SRR1466993	0.009474	0.103047	0.08207	37434			c5723ec3-e366-462c-b5a9-a7b5d9e087b0	0.007675	0.0456985	0.0732931	14851
SRR1469904	0.010712	0.0950498	0.167993	47908			cef42704-2d5f-4a70-b471-e6f0b7737288	0.008049	0.0591319	0.0714384	21948
SRR1470175	0.010779	0.0944674	0.0949868	79229			d2e128d4-191a-4ab6-82ad-1853a1dba8e7	0.008131	0.0549596	0.051274	17615
SRR1474951	0.009931	0.0833017	0.0972381	43244			dac8d84c-8236-40a2-8f87-2a30269d6752	0.007056	0.0384968	0.0750617	9267
SRR1475168	0.009271	0.0709853	0.0749962	26556			f626b569-5a09-491a-b67d-217dcd88cec1	0.006506	0.040054	0.0987862	15995
SRR1478768	0.010873	0.0865205	0.0352838	48218			f6e83294-2298-4f1c-8893-77ff4d526046	0.00748	0.0393673	0.0366956	13909
SRR1480059	0.009852	0.0982048	0.132078	48718			fb83e8d0-cf07-4b7c-9a06-5dae7e0f4dc3	0.006572	0.0306148	0.0355702	13894
SRR1480988	0.009925	0.116477	0.137553	38781			07f92f79-35e4-4f54-b0bb-162ffe03105e	0.007282	0.0597563	0.130749	4627
SRR1486097	0.009338	0.0803692	0.0983219	29612			191cc199-6506-4203-b345-5ce8c2c40f8c	0.008143	0.0260815	0.0134127	15747
SRR1488672	0.010778	0.105575	0.137679	34104			3c1b337d-246a-4272-9a4a-e7ee7178a683	0.008333	0.0194503	0.0172119	9681
SRR1489137	0.01152	0.0987383	0.162471	60802			4296aab1-3bb9-4433-a5b1-4449d9eee18c	0.008331	0.0403103	0.0548887	14410
SRR1489502	0.010344	0.0796062	0.0476483	32176			44185a31-f711-4421-a22a-3b9d16b468ab	0.007276	0.0411898	0.0837941	8448
SRR1490019	0.009175	0.103976	0.135247	42235			5cfa498a-e365-4a70-ac42-05a7550c2157	0.006169	0.0271971	0.0303259	13599
SRR1498861	0.011038	0.138297	0.376086	59046			7ddaf014-9de6-4855-8747-9d60777ba7f2	0.006587	0.0293931	0.0341043	12676
SRR1499193	0.009284	0.0936347	0.0898628	23215			8fbe81de-4c7d-4655-af7d-0aed1149ae41	0.008218	0.0384126	0.0957447	22278
SRR598332	0.008804	0.0906611	0.109079	29887			9715a3f9-1381-4dde-9665-4e514d38081e	0.00779	0.0458432	0.0759837	13228
SRR601006	0.009134	0.0968716	0.131693	25392			98898706-9d61-410f-bbf2-1227de7fc1e7	0.00876	0.0590243	0.0561008	37047
SRR601669	0.013733	0.09148	0.0482784	38025			9d46f46a-c731-4d9d-94da-6b4898e585fa	0.006296	0.0294409	0.031598	9282
SRR602927	0.005008	0.128114	0.108785	29017			a0b80010-746c-4294-b54d-c044f449f090	0.00809	0.0501107	0.0481329	24183
SRR603333	0.009683	0.0987613	0.155075	20901			a2938138-39db-4a3e-b6af-42abbef3265a	0.007852	0.0337139	0.0476516	12897
SRR604026	0.009678	0.106483	0.131402	30907			c0aa3087-ffee-4d44-b368-e8ca757c5318	0.007178	0.0485362	0.0844878	17021
SRR608662	0.009336	0.104886	0.167301	36320			c7f89664-98a0-409e-8991-3ca81aba89a8	0.007467	0.0375735	0.048371	15890
SRR612575	0.01139	0.275674	0.200514	8995			d0eefabe-e825-4e13-aaab-1a2c69bf47e7	0.006716	0.0302333	0.0380619	11489
SRR614310	0.010161	0.127747	0.160361	50785			e068a079-6673-432a-9b16-5b5a9df4d649	0.007511	0.042309	0.0568384	19340
SRR615213	0.009691	0.226227	0.22449	4343			e7df83a7-27d4-4954-85df-5e986f5c4869	0.006843	0.0541935	0.027053	15287
SRR615838	0.008494	0.121982	0.209254	23088			f566fee0-dab9-4b9a-af86-da3bb0e4deea	0.008055	0.0648367	0.0409675	27566
SRR627421	0.017586	0.196686	0.176548	40600			f762e396-dbcf-4229-8e54-473c3bacc3de	0.006123	0.0352485	0.0268052	6345
SRR627425	0.016521	0.163661	0.146893	72177			fdefdf40-0a87-400f-8569-f07e634180d9	0.0067	0.0406235	0.0414102	11350
SRR627449	0.019196	0.18559	0.199595	69239			0648f77b-064c-42a5-9fca-706ed3bbd62e	0.007467	0.0327707	0.0391051	14469
SRR627455	0.018274	0.177235	0.164818	100689			109e2fef-0256-4ea6-9e2f-c4fa42ae3b32	0.006969	0.0529484	0.0596304	20229
SRR654874	0.0096	0.126187	0.165521	29515			1e290611-0ff2-42bb-831e-ad0b16efb0a1	0.006182	0.0233509	0.0200843	10850
SRR656745	0.010444	0.12278	0.148538	66527			2126d27d-04db-4e5c-b174-8792bf779603	0.009877	0.0333867	0.0478506	34930
SRR659555	0.010236	0.151015	0.203351	59416			2cb02096-da2e-47ec-bce9-0d1cf39d8838	0.007165	0.0714357	0.0746764	29223
SRR660626	0.009635	0.141013	0.197225	36701			2f01f49a-cfb3-468e-a91d-4163cb34cf76	0.006369	0.0295999	0.0239724	9855
SRR660933	0.010704	0.140599	0.195219	67484			3219a2c3-de6b-452f-8947-00adefca01c3	0.00738	0.041615	0.0389579	16440
SRR663320	0.010386	0.105416	0.196011	69465			4561105c-0c41-4a53-b133-1c3a3d87d5f2	0.007688	0.0447961	0.0371546	25933
SRR663753	0.009257	0.113587	0.247066	59470			47db7100-9fe3-44ed-9cf5-11f8cf3447e3	0.007879	0.0453956	0.0505497	20333
SRR664854	0.009665	0.128863	0.0943982	39880			52b64f3b-6305-44e4-a213-d8f0292da9a7	0.007673	0.0307321	0.0263699	13638
SRR808614	0.010373	0.0744543	0.121391	50776			5c422721-61c8-49b2-9fd4-3c838056daa2	0.006655	0.0295397	0.0236945	7238
SRR810319	0.010609	0.0811695	0.0726869	46201			5d99a7a3-12a3-4231-a8f5-5e32ff7527de	0.009013	0.0517115	0.0506669	25557
SRR810877	0.009228	0.0797354	0.0608467	36695			79bf4ee6-c6d1-4e56-a5d7-0cc6ff71bb3a	0.007406	0.0254391	0.0351691	8339
SRR812012	0.010122	0.106385	0.12002	57023			7bbb6286-ff69-40c8-ac7a-89c2c7d9c2ef	0.007393	0.0303779	0.0538117	5311
SRR812436	0.009398	0.110089	0.129339	57035			82f85908-e063-484d-a644-3f568f92b65a	0.00698	0.0287107	0.029598	25975
SRR816770	0.011214	0.102647	0.0928952	50048			8332b5cd-0b50-48b9-8ae9-313538742b7a	0.007736	0.0253646	0.012785	12574
SRR820078	0.010081	0.112184	0.173802	56101			83df8a28-6a40-4b92-a09b-ddc255f03ecf	0.007794	0.0595427	0.136342	19703
							88977223-197b-4aa4-b59d-172691c0f71f	0.007901	0.0500033	0.0463571	28679
							96698678-f5fa-4f7d-9b17-41bef8ff420d	0.0078	0.0369996	0.0262055	21272
							9f490f8c-a880-4ccc-bc12-b53fa1637262	0.0066	0.0692958	0.0766571	5908
							adf14ebf-58be-433e-904e-4f22053425d0	0.006372	0.0323155	0.0502745	13461
							b0528295-7afc-4fa8-9721-9dc78464266d	0.006894	0.0368049	0.0275093	21803
							b2574195-4935-4943-b590-363ddf27073b	0.009041	0.0978945	0.0697324	6272
							b9dbcf0c-dbf5-449a-8f2c-28bb2f5a5752	0.006927	0.0459991	0.0434663	21372
							bf62250e-341b-4a1a-9d9a-3db019706d27	0.005364	0.0200144	0.0450011	8455
							dbc110cf-e6f5-4ea9-942f-1bc6358affe7	0.006391	0.0416198	0.0179065	4572
							f09c2c8f-7851-4365-988a-2fcf40081c84	0.006024	0.0246795	0.0280999	7529
							f2cfb9b1-f1ad-48a0-8237-6e9976dae279	0.00641	0.0302455	0.0407654	9552
							f4f2a96f-ab96-4b14-926c-be244563fed1	0.006165	0.0282411	0.0255996	6557
							fc81492a-df3b-4823-a903-0dc1ac17db3b	0.007859	0.031108	0.0428135	17545
