# Supplementary material for: Dynamic inosinome profiles reveal novel patient stratification and gender-specific differences in glioblastoma
Source: Genome Biol. 2019 Feb 13;20:33. doi: 10.1186/s13059-019-1647-x (PMC6373152; doi:10.1186/s13059-019-1647-x)
Supplement: Supplementary file 3 — Table S2. Median values and statistics of significantly modulated recoding editing sites (178 sites) in glioblastomas (GBM) compared to normal brain cortex (GTEx). (XLSX 29 kb) [file 13059_2019_1647_MOESM3_ESM.xlsx]

## Sheet: diff. edited recoding sites
Table S2. Median values and statistics of significantly modulated recoding editing sites (178 sites) in Glioblastomas (GBM) compared to normal brain cortex (GTEx). Two-tailed Mann-Whitney U test followed by Benjamini Hochberg multiple test correction.
Position	Gene	AA change	Type	#GTEx	#GBM	median GTEx	median GBM	Δ medians	p-value	q-value
chr6:102372589	GRIK2	QR	NONREP	67	53	0.89	0.07	-0.82	1.5488e-20	4.39197e-19
chrX:151358319	GABRA3	IM	NONREP	60	22	0.88	0.095	-0.785	7.65912e-11	7.60168e-10
chr6:102337702	GRIK2	YC	NONREP	26	28	0.81	0.07	-0.74	1.63298e-10	1.58121e-09
chr5:156736808	CYFIP2	KE	NONREP	125	87	0.59	0.08	-0.51	1.73191e-29	1.14594e-27
chr11:105804694	GRIA4	RG	NONREP	51	102	0.79	0.33	-0.46	1.40166e-21	5.56459e-20
chr6:102337689	GRIK2	IV	NONREP	38	52	0.5	0.07	-0.43	1.51447e-14	2.1473e-13
chrX:122598962	GRIA3	RG	NONREP	111	126	0.93	0.53	-0.4	6.48453e-35	6.43589e-33
chr21:30953750	GRIK1	QR	NONREP	72	88	0.6	0.24	-0.36	6.06971e-22	2.67742e-20
chr4:158281294	GRIA2	RG	NONREP	128	123	0.47	0.13	-0.34	4.50309e-32	3.57545e-30
chr2:201749994	PPIL3	SG	ALU	24	114	0.5	0.23	-0.27	1.91471e-10	1.80986e-09
chr12:57864624	GLI1	RG	NONREP	5	15	0.71	0.445	-0.265	0.0146115	0.0347352
chrX:153579950	FLNA	QR	NONREP	122	127	0.29	0.03	-0.26	2.51787e-39	9.99594e-37
chr14:26917530	NOVA1	SG	NONREP	73	52	0.3	0.04	-0.26	1.58229e-19	3.48982e-18
chr19:21372687	ZNF431	HR	ALU	3	46	0.42	0.17	-0.25	0.00775685	0.0201272
chr20:5092186	TMEM230	HR	ALU	14	66	0.3	0.08	-0.22	1.75483e-06	1.16111e-05
chr19:19897640	ZNF506	IV	ALU	80	83	0.36	0.175	-0.185	6.9605e-13	8.91392e-12
chr6:44120349	TMEM63B	QR	NONREP	124	50	0.21	0.03	-0.18	2.99765e-22	1.48758e-20
chr3:58141791	FLNB	MV	NONREP	119	112	0.38	0.2	-0.18	1.53989e-18	2.77881e-17
chr14:68059035	PIGH	YC	ALU	3	10	0.25	0.08	-0.17	0.00679435	0.0179824
chr4:77979680	CCNI	RG	NONREP	126	132	0.2	0.04	-0.16	2.24818e-37	4.46264e-35
chr20:5092172	TMEM230	SG	ALU	12	76	0.23	0.07	-0.16	1.93452e-05	0.000106667
chr17:37826529	PNMT	SG	NONREP	116	12	0.22	0.06	-0.16	4.59592e-05	0.000228072
chr1:2436080	PLCH2	RG	NONREP	127	13	0.22	0.07	-0.15	1.68944e-07	1.34141e-06
chr11:76115000	RP11-111M22.2	RG	REP	2	10	0.245	0.1	-0.145	0.0213501	0.0478869
chr4:158257875	GRIA2	QR	NONREP	123	106	0.97	0.835	-0.135	2.3915e-21	8.63113e-20
chr19:21720813	ZNF429	NS	ALU	2	18	0.19	0.06	-0.13	0.0135047	0.0328919
chr2:228550879	SLC19A3	NS	ALU	9	34	0.9	0.77	-0.13	0.0221295	0.0490805
chr15:75646086	NEIL1	KR	NONREP	125	68	0.95	0.83	-0.12	5.87291e-18	1.01372e-16
chr19:21720818	ZNF429	SG	ALU	3	18	0.18	0.06	-0.12	0.00533159	0.0144975
chr19:14593605	GIPC1	TA	NONREP	122	53	0.13	0.02	-0.11	1.04906e-20	3.20366e-19
chr1:156703904	RRNAD1	QR	NONREP	41	45	0.18	0.07	-0.11	6.53105e-11	6.64828e-10
chr17:43219954	ACBD4	TA	ALU	6	10	0.19	0.085	-0.105	0.00183989	0.00589063
chr4:57976234	IGFBP7	KR	NONREP	124	120	0.44	0.34	-0.1	5.66064e-16	9.36365e-15
chrX:47068753	UBA1	HR	ALU	58	22	0.19	0.09	-0.1	4.58849e-05	0.000228072
chr1:225974614	SRP9	IM	ALU	128	140	0.535	0.44	-0.095	4.37239e-15	6.67631e-14
chr12:69140502	SLC35E3	IM	NONREP	8	22	0.135	0.04	-0.095	0.000356169	0.00144778
chr4:2835556	SH3BP2	RG	NONREP	96	131	0.15	0.06	-0.09	5.0044e-20	1.3245e-18
chr7:56146667	SUMF2	TA	ALU	27	116	0.17	0.08	-0.09	4.29678e-06	2.58458e-05
chr17:42475813	GPATCH8	KR	NONREP	99	7	0.12	0.035	-0.085	0.00186357	0.00591871
chr7:2278515	FTSJ2	NS	ALU	8	82	0.175	0.09	-0.085	0.0159864	0.037333
chrX:54955567	TRO	SG	NONREP	115	56	0.11	0.03	-0.08	8.96999e-15	1.31892e-13
chr17:6905850	AC027763.2	TA	REP	68	123	0.18	0.1	-0.08	1.79634e-08	1.48572e-07
chr2:73959797	TPRKB	MV	ALU	33	45	0.12	0.045	-0.075	1.73155e-09	1.56233e-08
chr14:26917515	NOVA1	TA	NONREP	61	30	0.1	0.03	-0.07	2.18808e-11	2.55491e-10
chr21:34923275	SON	RG	NONREP	53	41	0.13	0.06	-0.07	2.03743e-09	1.79747e-08
chr2:219563809	STK36	YC	NONREP	111	10	0.09	0.02	-0.07	2.31312e-05	0.000124096
chr2:73959754	TPRKB	QR	ALU	6	22	0.1	0.03	-0.07	0.000101862	0.000470222
chr19:19288195	MEF2BNB	KR	ALU	5	41	0.1	0.03	-0.07	0.000158478	0.00071495
chr7:131195067	PODXL	SG	ALU	20	18	0.15	0.08	-0.07	0.00112645	0.00385516
chr19:58434582	ZNF418	IV	ALU	6	5	0.1	0.03	-0.07	0.00377312	0.0110958
chr7:56146716	SUMF2	KR	ALU	2	23	0.09	0.02	-0.07	0.0138001	0.0332394
chr1:160319987	NCSTN	SG	NONREP	84	125	0.095	0.03	-0.065	9.55705e-20	2.37134e-18
chr12:133682596	ZNF140	YH	NONREP	42	41	0.095	0.03	-0.065	5.6952e-11	6.1108e-10
chr3:179093014	MFN1	IV	NONREP	63	7	0.11	0.045	-0.065	1.11879e-05	6.43711e-05
chr4:17805279	DCAF16	IM	NONREP	69	69	0.1	0.04	-0.06	1.73291e-13	2.37229e-12
chr9:132571671	TOR1B	IV	NONREP	57	95	0.1	0.04	-0.06	4.37972e-12	5.43359e-11
chr21:34634891	IFNAR2	NS	REP	28	70	0.08	0.02	-0.06	5.98161e-11	6.24921e-10
chr10:79397298	KCNMA1	SG	NONREP	116	46	0.1	0.04	-0.06	1.75642e-08	1.48362e-07
chr17:6905886	AC027763.2	ND	REP	29	21	0.09	0.03	-0.06	8.43286e-08	6.83234e-07
chr14:61545615	SLC38A6	TA	ALU	90	31	0.11	0.05	-0.06	7.15709e-07	5.26178e-06
chr21:34634993	IFNAR2	KR	REP	11	20	0.08	0.02	-0.06	7.93385e-05	0.000374969
chr11:5685323	TRIM5	KE	ALU	3	39	0.08	0.02	-0.06	0.00251113	0.00766861
chr16:18797624	RPS15A	NS	ALU	3	44	0.09	0.03	-0.06	0.00586465	0.0157315
chr19:1475424	C19orf25	TA	ALU	16	30	0.135	0.08	-0.055	0.000405366	0.0016093
chr19:19288234	MEF2BNB	QR	ALU	8	56	0.09	0.035	-0.055	0.00165845	0.00544137
chr16:18797604	RPS15A	SG	ALU	4	39	0.095	0.04	-0.055	0.00410752	0.0119246
chr12:123466262	ARL6IP4	KR	REP	124	122	0.06	0.01	-0.05	7.38791e-37	9.77667e-35
chr3:58141801	FLNB	QR	NONREP	92	43	0.09	0.04	-0.05	3.09892e-11	3.51506e-10
chr21:34634968	IFNAR2	SG	REP	17	50	0.07	0.02	-0.05	7.24496e-09	6.25271e-08
chr4:2940028	NOP14	VA	ALU	24	18	0.07	0.02	-0.05	3.19599e-07	2.39398e-06
chr9:126132620	CRB2	TA	NONREP	18	25	0.08	0.03	-0.05	1.06569e-06	7.46871e-06
chr7:56146683	SUMF2	QR	ALU	10	77	0.09	0.04	-0.05	1.07233e-06	7.46871e-06
chr7:99091318	ZNF394	NS	NONREP	16	19	0.07	0.02	-0.05	2.76811e-06	1.71709e-05
chr2:73959779	TPRKB	TA	ALU	17	18	0.08	0.03	-0.05	1.71257e-05	9.71273e-05
chr14:20920211	OSGEP	IM	NONREP	86	10	0.06	0.01	-0.05	2.73174e-05	0.0001446
chr19:53618488	ZNF415	QR	ALU	28	17	0.12	0.07	-0.05	0.00102213	0.00362309
chr19:19288232	MEF2BNB	TA	ALU	5	59	0.08	0.03	-0.05	0.00112388	0.00385516
chr2:54278144	ACYP2	KE	ALU	8	8	0.085	0.035	-0.05	0.00111616	0.00385516
chr11:62416683	INTS5	KR	NONREP	5	10	0.09	0.04	-0.05	0.00177775	0.00573796
chr3:179093066	MFN1	KR	NONREP	56	5	0.07	0.02	-0.05	0.0024641	0.00758332
chr19:58384921	ZNF814	FL	NONREP	6	6	0.1	0.05	-0.05	0.00493777	0.0139028
chr17:15890202	ZSWIM7	QR	REP	46	50	0.19	0.14	-0.05	0.0140568	0.0336179
chr3:40579794	ZNF621	RG	ALU	18	32	0.075	0.03	-0.045	0.000115021	0.000524865
chr3:52783826	NEK4	KR	ALU	7	23	0.09	0.045	-0.045	0.00128092	0.00430952
chr15:65249466	ANKDD1A	QR	ALU	118	88	0.16	0.115	-0.045	0.00420389	0.0120938
chr3:9876560	TTLL3	KR	NONREP	125	91	0.07	0.03	-0.04	7.17531e-21	2.37383e-19
chr17:46198763	SNX11	RG	NONREP	87	69	0.06	0.02	-0.04	5.27819e-19	1.04772e-17
chr19:18288551	IFI30	TA	NONREP	25	53	0.05	0.01	-0.04	4.14131e-11	4.56695e-10
chr2:73959736	TPRKB	QR	ALU	26	36	0.07	0.03	-0.04	3.10189e-07	2.36817e-06
chr17:6905915	AC027763.2	RG	REP	15	23	0.08	0.04	-0.04	8.75401e-07	6.3188e-06
chr21:34922801	SON	TA	NONREP	46	31	0.1	0.06	-0.04	1.96491e-06	1.2788e-05
chr2:54278138	ACYP2	ND	ALU	22	54	0.08	0.04	-0.04	2.6463e-06	1.66759e-05
chr19:23521754	ZNF91	QR	ALU	32	36	0.09	0.05	-0.04	1.76567e-05	9.87281e-05
chr21:34634936	IFNAR2	EG	REP	12	15	0.06	0.02	-0.04	4.74326e-05	0.000232478
chr19:23521797	ZNF91	TA	ALU	22	32	0.09	0.05	-0.04	0.000176824	0.000783408
chr1:26611864	UBXN11	SG	NONREP	65	53	0.11	0.07	-0.04	0.000692209	0.00264238
chr6:33756242	LEMD2	SG	NONREP	11	10	0.1	0.06	-0.04	0.000814513	0.00302207
chr12:27183115	MED21	EG	ALU	10	23	0.1	0.06	-0.04	0.00110535	0.00385516
chr2:54278145	ACYP2	KR	ALU	13	23	0.08	0.04	-0.04	0.00156569	0.00522334
chr19:58371341	ZNF587	KE	NONREP	7	11	0.1	0.06	-0.04	0.00467968	0.0133657
chr13:100915056	PCCA	IV	NONREP	8	19	0.08	0.04	-0.04	0.0107256	0.0267802
chr12:50475424	ASIC1	TA	NONREP	99	100	0.09	0.055	-0.035	2.37745e-06	1.52234e-05
chr2:73959749	TPRKB	IV	ALU	8	11	0.075	0.04	-0.035	0.000205716	0.00088771
chr7:99091298	ZNF394	KE	NONREP	5	14	0.055	0.02	-0.035	0.000674387	0.00259934
chr17:420820	VPS53	HR	ALU	37	48	0.125	0.09	-0.035	0.00087535	0.00321772
chr10:92662014	RPP30	TA	ALU	16	7	0.085	0.05	-0.035	0.00270994	0.00821257
chr19:23521772	ZNF91	EG	ALU	13	13	0.075	0.04	-0.035	0.00342399	0.0102205
chr13:100915076	PCCA	IM	NONREP	5	10	0.075	0.04	-0.035	0.00501993	0.0140346
chr16:30594639	ZNF785	RG	NONREP	8	10	0.085	0.05	-0.035	0.00619561	0.0165078
chr19:1475436	C19orf25	KE	ALU	4	4	0.1	0.065	-0.035	0.0127901	0.0315362
chr19:7585273	ZNF358	KR	NONREP	128	126	0.06	0.03	-0.03	4.05499e-24	2.29976e-22
chr4:77977164	CCNI	KR	NONREP	120	68	0.04	0.01	-0.03	3.86713e-19	8.08026e-18
chr4:57976286	IGFBP7	RG	NONREP	92	124	0.05	0.02	-0.03	7.19615e-12	8.65719e-11
chr1:12091858	MIIP	SG	NONREP	102	20	0.04	0.01	-0.03	1.99029e-07	1.5493e-06
chr4:2940031	NOP14	QR	ALU	51	74	0.06	0.03	-0.03	3.863e-06	2.3594e-05
chr17:420793	VPS53	EG	ALU	66	51	0.1	0.07	-0.03	1.01462e-05	5.92358e-05
chr7:56146659	SUMF2	QR	ALU	18	102	0.09	0.06	-0.03	3.65437e-05	0.000190893
chr7:99661980	ZSCAN21	YH	NONREP	16	52	0.06	0.03	-0.03	4.49414e-05	0.000228072
chr19:44732663	ZNF227	LP	NONREP	11	37	0.05	0.02	-0.03	4.80552e-05	0.000232658
chr19:44732632	ZNF227	FL	NONREP	15	74	0.07	0.04	-0.03	9.10211e-05	0.000425122
chr12:69651595	CPSF6	RG	NONREP	19	10	0.04	0.01	-0.03	0.0002766	0.00118076
chr17:420827	VPS53	RG	ALU	22	24	0.1	0.07	-0.03	0.000734168	0.00277586
chr18:32833494	ZSCAN30	YH	NONREP	30	30	0.07	0.04	-0.03	0.000784904	0.00293969
chrX:47068762	UBA1	QR	ALU	48	14	0.1	0.07	-0.03	0.000918922	0.0033469
chr3:49398430	RHOA	RG	ALU	11	8	0.1	0.07	-0.03	0.000939199	0.00338965
chr3:147128798	ZIC1	KR	NONREP	29	61	0.06	0.03	-0.03	0.00100852	0.00360706
chr17:420790	VPS53	QR	ALU	95	80	0.12	0.09	-0.03	0.00115495	0.00391892
chr19:23521835	ZNF91	QR	ALU	13	10	0.08	0.05	-0.03	0.00221007	0.00685468
chr10:92662036	RPP30	HR	ALU	11	4	0.1	0.07	-0.03	0.00346004	0.010251
chrX:47068750	UBA1	HR	ALU	30	9	0.1	0.07	-0.03	0.00512703	0.0140927
chr19:54609683	NDUFA3	SG	ALU	13	52	0.1	0.07	-0.03	0.00774171	0.0201272
chr18:32826111	ZNF397	YC	NONREP	6	12	0.08	0.05	-0.03	0.0160965	0.0373703
chr19:21307934	ZNF714	ND	ALU	3	29	0.1	0.07	-0.03	0.0199533	0.0457889
chr18:32825654	ZNF397	IV	NONREP	8	30	0.11	0.08	-0.03	0.0226196	0.0498888
chr3:52783731	NEK4	TA	ALU	6	29	0.085	0.06	-0.025	0.00211487	0.00664106
chr12:27183121	MED21	QR	ALU	9	13	0.095	0.07	-0.025	0.0106632	0.0267802
chr18:32833551	ZSCAN30	FL	NONREP	14	10	0.07	0.045	-0.025	0.0150309	0.0355194
chr7:99661777	ZSCAN21	LP	NONREP	5	13	0.045	0.02	-0.025	0.0153575	0.0360765
chr1:225974568	SRP9	QR	ALU	86	111	0.04	0.02	-0.02	1.4428e-18	2.72758e-17
chr16:81014465	CMC2	KR	ALU	118	73	0.04	0.02	-0.02	1.26384e-15	2.00698e-14
chr9:140510573	C9orf37	TA	ALU	78	59	0.04	0.02	-0.02	3.32346e-10	3.0684e-09
chr18:32833746	ZSCAN30	YH	NONREP	23	24	0.06	0.04	-0.02	0.000293515	0.00123963
chr19:3542892	MFSD12	RG	NONREP	28	23	0.05	0.03	-0.02	0.000357386	0.00144778
chr14:61545606	SLC38A6	ND	ALU	72	47	0.06	0.04	-0.02	0.000403442	0.0016093
chr12:49316890	FKBP11	SG	ALU	23	23	0.1	0.08	-0.02	0.00158915	0.00525744
chr1:240370872	FMN2	IM	NONREP	43	21	0.09	0.07	-0.02	0.00212447	0.00664106
chr19:44377677	ZNF404	LP	NONREP	10	6	0.06	0.04	-0.02	0.00473774	0.0134349
chr18:32833578	ZSCAN30	YH	NONREP	23	25	0.07	0.05	-0.02	0.00949535	0.0243203
chr18:32833662	ZSCAN30	YH	NONREP	14	16	0.06	0.04	-0.02	0.0101497	0.0258296
chr19:58384728	ZNF814	LP	NONREP	11	16	0.07	0.05	-0.02	0.0138149	0.0332394
chr10:99424675	PI4K2A	IV	NONREP	69	24	0.05	0.03	-0.02	0.0204447	0.0463802
chr19:19897615	ZNF506	KR	ALU	39	28	0.08	0.06	-0.02	0.0209722	0.0473065
chr19:58384696	ZNF814	YH	NONREP	36	40	0.07	0.055	-0.015	0.0106915	0.0267802
chr1:225974600	SRP9	SG	ALU	72	116	0.03	0.02	-0.01	6.84078e-13	8.91392e-12
chr7:97498405	ASNS	MV	NONREP	81	70	0.02	0.01	-0.01	1.56355e-06	1.05208e-05
chr16:81014451	CMC2	RG	ALU	101	50	0.02	0.01	-0.01	1.97594e-05	0.000107459
chr1:225974612	SRP9	IV	ALU	19	14	0.02	0.01	-0.01	5.40042e-05	0.000258309
chr9:140510603	C9orf37	SG	ALU	27	16	0.03	0.02	-0.01	0.000177599	0.000783408
chr7:99661979	ZSCAN21	LP	NONREP	44	77	0.05	0.04	-0.01	0.000193003	0.000842001
chr9:140510564	C9orf37	TA	ALU	103	105	0.04	0.03	-0.01	0.000341959	0.00141414
chr9:140510566	C9orf37	IT	ALU	29	18	0.03	0.02	-0.01	0.00173235	0.00563725
chr19:19897616	ZNF506	KE	ALU	59	23	0.09	0.08	-0.01	0.00411505	0.0119246
chr20:36147533	BLCAP	KR	NONREP	121	134	0.05	0.04	-0.01	0.00506952	0.0140741
chr8:67590121	C8orf44	RG	ALU	11	12	0.08	0.07	-0.01	0.0051472	0.0140927
chr12:110826388	ANAPC7	QR	NONREP	16	15	0.03	0.02	-0.01	0.00714365	0.0187816
chr19:58384647	ZNF814	LP	NONREP	8	6	0.06	0.05	-0.01	0.0202368	0.0461726
chr1:110256306	GSTM5	IV	NONREP	54	30	0.02	0.03	0.01	0.0128644	0.0315362
chr19:58384444	ZNF814	YH	NONREP	67	75	0.08	0.09	0.01	0.0169179	0.0390488
chr1:225974645	SRP9	SG	ALU	124	139	0.1	0.12	0.02	0.000425641	0.00167307
chr15:65249514	ANKDD1A	QR	ALU	32	15	0.04	0.06	0.02	0.00555275	0.0149962
chr13:20245053	MPHOSPH8	QR	ALU	46	6	0.03	0.055	0.025	0.0217132	0.0484277
chr1:110256304	GSTM5	KR	NONREP	114	66	0.05	0.08	0.03	1.55234e-06	1.05208e-05
chr17:48703595	CACNA1G	KR	NONREP	102	31	0.03	0.06	0.03	5.54025e-06	3.2828e-05
chr17:26657194	IFT20	CR	ALU	12	14	0.05	0.095	0.045	0.00276345	0.0083113
chr1:160302244	COPA	IV	NONREP	126	137	0.17	0.22	0.05	0.000588283	0.00228969
chr21:46359582	C21orf67	MV	ALU	2	26	0.065	0.18	0.115	0.0128687	0.0315362
chr13:46090371	COG3	IV	NONREP	38	104	0.2	0.365	0.165	4.52995e-05	0.000228072
chr3:62423807	CADPS	EG	NONREP	120	108	0.22	0.39	0.17	1.10375e-19	2.57757e-18
