# Supplementary material for: Dynamic inosinome profiles reveal novel patient stratification and gender-specific differences in glioblastoma
Source: Genome Biol. 2019 Feb 13;20:33. doi: 10.1186/s13059-019-1647-x (PMC6373152; doi:10.1186/s13059-019-1647-x)
Supplement: Supplementary file 4 — Table S3. Editing sites characterizing the GBM subtypes. On the first sheet are shown the identified editing positions and in the second one are indicated the differential editing index (DEI) values. (XLSX 20 kb) [file 13059_2019_1647_MOESM4_ESM.xlsx]

## Sheet: POSITIONS_SIG_GBM_COMP
Table S3. Editing sites characterizing the GBM subtypes. The editing positions resulted statistically significant in at least one of the possible pairwise comparisons between the four GBM subtypes (M, CL, N and PN). The two-tailed Mann-Whitney test followed by Benjamini-Hochberg correction were applaied.
	Position	Gene	AA change	Location	Type	#1	#2	median 1	median 2	Δ medians	U-Statistics	p-value	q-value	Significative
('M', 'PN')	chr1:160302244	COPA	IV	exonic	NONREP	45	32	0.29	0.165	0.125	390.5	0.000331763	0.0417689	yes
('M', 'PN')	chr12:113827916	PLBD2	-	downstream	NONREP	46	32	0.22	0.13	0.09	293.5	3.46138e-06	0.00172677	yes
('CL', 'PN')	chr12:69237010	MDM2	-	UTR3	NONREP	32	34	0.225	0.145	0.08	195.5	3.86661e-06	0.00508073	yes
('M', 'PN')	chr12:69237010	MDM2	-	UTR3	NONREP	46	34	0.205	0.145	0.06	430.5	0.000310317	0.0417689	yes
('PN', 'N')	chr12:69237010	MDM2	-	UTR3	NONREP	34	25	0.145	0.21	-0.065	188.5	0.000143029	0.0367275	yes
('M', 'PN')	chr12:69237073	MDM2	-	UTR3	NONREP	46	28	0.105	0.055	0.05	283	2.75952e-05	0.00694848	yes
('PN', 'N')	chr12:69237073	MDM2	-	UTR3	NONREP	28	23	0.055	0.11	-0.055	121	6.95998e-05	0.0367275	yes
('M', 'PN')	chr12:69237509	MDM2	-	UTR3	NONREP	46	32	0.16	0.105	0.055	360	6.62565e-05	0.0139028	yes
('PN', 'N')	chr12:69237509	MDM2	-	UTR3	NONREP	32	23	0.105	0.2	-0.095	103.5	3.24095e-06	0.00362986	yes
('PN', 'N')	chr12:69237558	MDM2	-	UTR3	NONREP	28	23	0.08	0.12	-0.04	139	0.000266232	0.0495493	yes
('PN', 'N')	chr14:20835060	TEP1	-	UTR3	NONREP	17	16	0.27	0.4	-0.13	43	0.000421238	0.0495493	yes
('PN', 'N')	chr17:56049829	VEZF1	-	UTR3	NONREP	32	25	0.12	0.27	-0.15	173	0.000133397	0.0367275	yes
('M', 'PN')	chr2:37327662	EIF2AK2	-	UTR3	NONREP	46	30	0.755	0.635	0.12	284.5	8.29376e-06	0.00261046	yes
('M', 'PN')	chr2:37328013	EIF2AK2	-	UTR3	NONREP	48	30	0.23	0.15	0.08	285	3.94504e-06	0.00172677	yes
('M', 'PN')	chr2:37328034	EIF2AK2	-	UTR3	NONREP	45	32	0.63	0.465	0.165	388	0.000302318	0.0417689	yes
('PN', 'N')	chr2:37328034	EIF2AK2	-	UTR3	NONREP	32	25	0.465	0.68	-0.215	194.5	0.000486645	0.0495493	yes
('PN', 'N')	chr4:158257875	GRIA2	QR	exonic	NONREP	29	16	0.71	0.9	-0.19	91.5	0.000447097	0.0495493	yes
('PN', 'N')	chr4:158281294	GRIA2	RG	exonic	NONREP	34	20	0.13	0.235	-0.105	155	0.000466126	0.0495493	yes
('M', 'PN')	chr4:177252238	SPCS3	-	UTR3	NONREP	49	33	0.13	0.08	0.05	433	0.000191069	0.0343652	yes
('M', 'PN')	chr4:177252327	SPCS3	-	UTR3	NONREP	48	34	0.365	0.21	0.155	342	4.11461e-06	0.00172677	yes
('PN', 'N')	chr4:177252327	SPCS3	-	UTR3	NONREP	34	25	0.21	0.33	-0.12	190.5	0.000163962	0.0367275	yes
('PN', 'N')	chr7:39833352	LINC00265	-	ncRNA_exonic	NONREP	9	8	0.06	0.14	-0.08	1.5	0.000479746	0.0495493	yes

## Sheet: DEI values
Differential Editing Index (DEI) values calculated on the positions resulted statistically significant (two-tailed Mann-Whitney test followed by Benjamini-Hochberg correction) in at least one of the possible comparisons between GBM subtypes.
ID	Group	DEI
PN_1	PN	0.32426
PN_2	PN	0.16148
PN_3	PN	0.262677
PN_4	PN	0.134931
PN_5	PN	0.234275
PN_6	PN	0.34937
PN_7	PN	0.127626
PN_8	PN	0.18232
PN_9	PN	0.233468
PN_10	PN	0.226874
PN_11	PN	0.145624
PN_12	PN	0.25
PN_13	PN	0.080742
PN_14	PN	0.208486
PN_15	PN	0.0847953
PN_16	PN	0.168237
PN_17	PN	0.118466
PN_18	PN	0.174572
PN_19	PN	0.257697
PN_20	PN	0.239551
PN_21	PN	0.176734
PN_22	PN	0.141243
PN_23	PN	0.145725
PN_24	PN	0.117536
PN_25	PN	0.181818
PN_26	PN	0.20712
PN_27	PN	0.301686
PN_28	PN	0.116349
PN_29	PN	0.169643
PN_30	PN	0.0886076
PN_31	PN	0.0649676
PN_32	PN	0.107135
PN_33	PN	0.135036
PN_34	PN	0.173975
N_1	N	0.177122
N_2	N	0.233498
N_3	N	0.204969
N_4	N	0.124051
N_5	N	0.251403
N_6	N	0.238349
N_7	N	0.253765
N_8	N	0.294749
N_9	N	0.23425
N_10	N	0.217494
N_11	N	0.303457
N_12	N	0.238095
N_13	N	0.324747
N_14	N	0.222132
N_15	N	0.338863
N_16	N	0.171476
N_17	N	0.134868
N_18	N	0.294055
N_19	N	0.169798
N_20	N	0.248145
N_21	N	0.340959
N_22	N	0.316042
N_23	N	0.188235
N_24	N	0.236788
N_25	N	0.317639
M_1	M	0.200535
M_2	M	0.308836
M_3	M	0.194114
M_4	M	0.218652
M_5	M	0.225335
M_6	M	0.293023
M_7	M	0.224252
M_8	M	0.244444
M_9	M	0.253561
M_10	M	0.257681
M_11	M	0.189402
M_12	M	0.246941
M_13	M	0.254284
M_14	M	0.326271
M_15	M	0.235209
M_16	M	0.243243
M_17	M	0.244505
M_18	M	0.246091
M_19	M	0.260417
M_20	M	0.252093
M_21	M	0.206723
M_22	M	0.262953
M_23	M	0.178498
M_24	M	0.241379
M_25	M	0.252525
M_26	M	0.254526
M_27	M	0.204426
M_28	M	0.27475
M_29	M	0.23795
M_30	M	0.281095
M_31	M	0.165468
M_32	M	0.285024
M_33	M	0.189655
M_34	M	0.326716
M_35	M	0.226998
M_36	M	0.37384
M_37	M	0.228898
M_38	M	0.301887
M_39	M	0.195841
M_40	M	0.216992
M_41	M	0.168946
M_42	M	0.224764
M_43	M	0.275812
M_44	M	0.204545
M_45	M	0.307388
M_46	M	0.209809
M_47	M	0.180723
M_48	M	0.287247
M_49	M	0.226898
CL_1	CL	0.193548
CL_2	CL	0.261494
CL_3	CL	0.258021
CL_4	CL	0.266542
CL_5	CL	0.207469
CL_6	CL	0.195598
CL_7	CL	0.205559
CL_8	CL	0.269437
CL_9	CL	0.150575
CL_10	CL	0.259285
CL_11	CL	0.229179
CL_12	CL	0.374643
CL_13	CL	0.311712
CL_14	CL	0.287657
CL_15	CL	0.186422
CL_16	CL	0.178363
CL_17	CL	0.282845
CL_18	CL	0.272379
CL_19	CL	0.337931
CL_20	CL	0.276265
CL_21	CL	0.309725
CL_22	CL	0.26949
CL_23	CL	0.145499
CL_24	CL	0.314985
CL_25	CL	0.187614
CL_26	CL	0.164414
CL_27	CL	0.239707
CL_28	CL	0.181018
CL_29	CL	0.254545
CL_30	CL	0.288281
CL_31	CL	0.265472
CL_32	CL	0.120039
CL_33	CL	0.272293
CL_34	CL	0.210184
CL_35	CL	0.196325
CL_36	CL	0.243004
CL_37	CL	0.321285
