# Supplementary material for: Dynamic inosinome profiles reveal novel patient stratification and gender-specific differences in glioblastoma
Source: Genome Biol. 2019 Feb 13;20:33. doi: 10.1186/s13059-019-1647-x (PMC6373152; doi:10.1186/s13059-019-1647-x)
Supplement: Supplementary file 5 — Table S4. Editing-based GBM reclustering. (XLSX 31 kb) [file 13059_2019_1647_MOESM5_ESM.xlsx]

## Sheet: GBM-reclustering
Table S4. Editing-based GBM reclustering. Statistically significant editing sites between the newly identified GBMs subgroups INO-1 and INO-2. Only the editing sites detected in at least 140/145 GBM samples and located in exonic, intronic or UTRs regions were considered. Two-tailed Mann-Whitney test followed by Benjamini-Hochberg correction was applaied.
Position	INO-1 median	INO-2 median	Δ medians	Statistic	p-value	q-value	# GBMs	Location	Gene	Type
chr7:44841928	0.53	0.31	0.22	4579	9.08507e-18	6.06757e-16	142	UTR3	PPIA	ALU
chr6:90344222	0.61	0.41	0.2	4241.5	2.80684e-14	3.65305e-13	140	UTR3	LYRM2	ALU
chr8:30535980	0.615	0.42	0.195	3393.5	8.77113e-05	0.000127956	141	UTR3	GSR	ALU
chr4:57327017	0.3	0.12	0.18	4668.5	3.41412e-19	9.1047e-17	142	UTR3	PAICS	ALU
chrX:77083828	0.57	0.39	0.18	4438	1.18616e-15	2.88845e-14	142	UTR3	MAGT1	ALU
chr6:90344605	0.41	0.235	0.175	4179	9.20932e-13	4.82171e-12	141	UTR3	LYRM2	ALU
chr2:37327702	0.44	0.27	0.17	4354.5	1.2471e-14	1.75658e-13	142	UTR3	EIF2AK2	NONREP
chr5:115165632	0.44	0.27	0.17	4008.5	1.80593e-11	6.35882e-11	140	UTR3	ATG12	ALU
chr2:37328097	0.565	0.4	0.165	4259	4.86259e-13	2.82091e-12	142	UTR3	EIF2AK2	NONREP
chr4:177252327	0.41	0.25	0.16	4493	6.6947e-16	1.78623e-14	143	UTR3	SPCS3	NONREP
chr7:44873106	0.49	0.33	0.16	3987.5	2.19804e-10	6.6e-10	141	intronic	H2AFV	ALU
chr12:98942824	0.52	0.365	0.155	3807.5	1.25653e-08	2.54864e-08	141	UTR3	TMPO	ALU
chr14:75202856	0.31	0.155	0.155	4524	4.08308e-18	3.6312e-16	141	UTR3	FCF1	ALU
chr1:36067925	0.59	0.435	0.155	4260.5	7.40812e-14	6.96041e-13	141	UTR3	PSMB2	ALU
chr3:156258319	0.59	0.435	0.155	4301.5	9.29098e-15	1.45908e-13	141	UTR3	SSR3	ALU
chr12:133298339	0.51	0.36	0.15	4408	7.56281e-14	6.96041e-13	144	UTR3	PGAM5	ALU
chr12:124146095	0.51	0.36	0.15	3813.5	1.09093e-08	2.23869e-08	141	UTR3	GTF2H3	ALU
chr12:133297966	0.46	0.31	0.15	4217	3.0144e-14	3.65305e-13	140	UTR3	PGAM5	ALU
chr1:36068184	0.45	0.3	0.15	3993	2.80263e-11	9.22963e-11	140	UTR3	PSMB2	ALU
chr10:102121601	0.32	0.175	0.145	4207	6.07648e-14	6.24369e-13	140	UTR3	SCD	REP
chr5:150647744	0.37	0.225	0.145	4091	1.21834e-11	4.40189e-11	141	UTR3	GM2A	ALU
chr1:28826190	0.68	0.54	0.14	4287	6.61914e-13	3.60722e-12	143	UTR3	PHACTR4	ALU
chr4:57326126	0.38	0.24	0.14	4582	4.87721e-17	1.6287e-15	143	UTR3	PAICS	ALU
chr12:133298121	0.38	0.24	0.14	4245	3.81457e-13	2.42207e-12	142	UTR3	PGAM5	ALU
chr6:42856029	0.51	0.37	0.14	4261.5	2.27281e-13	1.51522e-12	142	UTR3	RPL7L1	ALU
chr5:134236752	0.6	0.465	0.135	3903	2.46813e-10	7.32767e-10	140	UTR3	TXNDC15	ALU
chrX:123047295	0.46	0.325	0.135	4278.5	8.54229e-13	4.56036e-12	143	UTR3	XIAP	ALU
chr12:98942621	0.27	0.14	0.13	4340	1.31321e-13	9.99343e-13	143	UTR3	TMPO	ALU
chr6:74304013	0.38	0.25	0.13	4201	1.01143e-13	8.51063e-13	140	UTR3	SLC17A5	ALU
chr5:115165591	0.485	0.355	0.13	3902.5	4.86984e-09	1.0877e-08	142	UTR3	ATG12	ALU
chr19:42376843	0.49	0.36	0.13	3975	7.62711e-10	2.01704e-09	142	UTR3	RPS19	ALU
chr12:133297904	0.63	0.5	0.13	4081	4.44946e-11	1.39782e-10	142	UTR3	PGAM5	ALU
chr1:36068370	0.425	0.3	0.125	4290.5	4.14021e-13	2.57065e-12	143	UTR3	PSMB2	ALU
chr1:220232144	0.365	0.24	0.125	4152	1.48268e-12	7.18473e-12	141	UTR3	BPNT1	ALU
chr17:73885939	0.48	0.355	0.125	3930	9.72249e-09	2.01181e-08	143	UTR3	TRIM65	ALU
chr1:220231487	0.75	0.625	0.125	4162.5	4.46807e-13	2.65813e-12	140	UTR3	BPNT1	ALU
chr1:220231263	0.56	0.44	0.12	3883	4.16782e-09	9.43551e-09	141	UTR3	BPNT1	ALU
chr14:75202544	0.26	0.14	0.12	4210.5	3.47095e-13	2.25973e-12	141	UTR3	FCF1	ALU
chr7:44872419	0.43	0.31	0.12	3442.5	1.42112e-05	2.2043e-05	140	intronic	H2AFV	ALU
chr7:99172900	0.805	0.69	0.115	3908	1.34536e-09	3.40047e-09	141	UTR3	ZNF655	ALU
chr12:98943096	0.405	0.29	0.115	3980.5	3.3095e-10	9.20594e-10	141	UTR3	TMPO	ALU
chr8:30536078	0.225	0.11	0.115	4803.5	1.19756e-18	1.602e-16	145	UTR3	GSR	ALU
chr4:57326291	0.66	0.545	0.115	4091.5	1.18345e-11	4.31589e-11	141	UTR3	PAICS	ALU
chr2:37429526	0.425	0.31	0.115	3957	3.82623e-09	8.8156e-09	143	UTR3	AC007390.5	ALU
chr4:57326875	0.34	0.23	0.11	4197	5.23861e-13	2.97677e-12	141	UTR3	PAICS	ALU
chr7:44841519	0.27	0.16	0.11	4499.5	6.01508e-15	1.14098e-13	144	UTR3	PPIA	ALU
chr19:42375627	0.27	0.16	0.11	4079.5	3.08905e-12	1.33069e-11	140	UTR3	RPS19	ALU
chr12:133298349	0.26	0.15	0.11	4291.5	5.63077e-13	3.13169e-12	143	UTR3	PGAM5	ALU
chr7:128143622	0.49	0.38	0.11	4135	2.46841e-12	1.11778e-11	141	UTR3	METTL2B	ALU
chr12:133298255	0.41	0.3	0.11	4102	4.19359e-10	1.14701e-09	144	UTR3	PGAM5	ALU
chr6:42856176	0.38	0.27	0.11	4326.5	2.99203e-14	3.65305e-13	142	UTR3	RPL7L1	ALU
chrX:77083723	0.24	0.13	0.11	4531.5	4.56231e-17	1.6287e-15	142	UTR3	MAGT1	ALU
chr8:30536603	0.47	0.36	0.11	3977.5	2.82964e-10	8.06681e-10	141	UTR3	GSR	ALU
chr20:18468511	0.33	0.225	0.105	4238	2.7575e-12	1.2282e-11	143	UTR3	RBBP9	ALU
chr8:30536151	0.215	0.11	0.105	4684	1.28572e-17	6.8886e-16	144	UTR3	GSR	ALU
chr8:48889633	0.21	0.105	0.105	4178.5	1.44916e-13	1.07542e-12	140	UTR3	MCM4	ALU
chr6:42855962	0.52	0.42	0.1	3839	5.75179e-09	1.24817e-08	141	UTR3	RPL7L1	ALU
chr1:10517276	0.27	0.17	0.1	4196.5	2.24801e-12	1.03578e-11	142	UTR3	DFFA	ALU
chr3:44790636	0.23	0.13	0.1	4099.5	2.65433e-11	8.84438e-11	142	UTR3	KIAA1143	ALU
chr9:139335882	0.2	0.1	0.1	4263	6.58407e-14	6.50689e-13	141	UTR3	SEC16A	NONREP
chrX:123046440	0.33	0.23	0.1	4435.5	2.03625e-13	1.39662e-12	145	UTR3	XIAP	ALU
chr19:42376710	0.2	0.1	0.1	4236.5	2.88478e-12	1.26059e-11	143	UTR3	RPS19	ALU
chrX:77083617	0.29	0.19	0.1	4049	5.31887e-12	2.21944e-11	140	UTR3	MAGT1	ALU
chr7:44841848	0.29	0.19	0.1	4214.5	1.31528e-12	6.64981e-12	142	UTR3	PPIA	ALU
chr1:220231275	0.41	0.31	0.1	4113	4.21082e-10	1.14701e-09	144	UTR3	BPNT1	ALU
chr7:44842099	0.185	0.09	0.095	4408.5	1.00773e-14	1.49817e-13	143	UTR3	PPIA	NONREP
chr4:177252238	0.17	0.08	0.09	4592.5	3.23372e-17	1.43735e-15	143	UTR3	SPCS3	NONREP
chr11:77780225	0.19	0.1	0.09	4150.5	8.38136e-12	3.2427e-11	142	UTR3	NDUFC2	ALU
chr7:44873177	0.16	0.07	0.09	4192.5	9.00497e-14	8.01e-13	140	intronic	H2AFV	ALU
chrX:123047112	0.32	0.23	0.09	3825	8.63135e-08	1.64586e-07	143	UTR3	XIAP	ALU
chr4:177252326	0.16	0.07	0.09	4277.5	8.0111e-15	1.33667e-13	140	UTR3	SPCS3	NONREP
chr22:24970542	0.32	0.23	0.09	3861.5	1.01467e-09	2.59298e-09	140	intronic	SNRPD3	ALU
chr2:37431681	0.21	0.12	0.09	4339	1.31114e-13	9.99343e-13	143	UTR3	AC007390.5	ALU
chr7:44872505	0.32	0.23	0.09	3784.5	7.46959e-09	1.58293e-08	140	intronic	H2AFV	ALU
chr1:220232143	0.35	0.26	0.09	4020.5	8.65192e-11	2.68552e-10	141	UTR3	BPNT1	ALU
chr12:133298423	0.52	0.435	0.085	3957.5	4.96413e-09	1.0877e-08	143	UTR3	PGAM5	ALU
chr8:30536016	0.195	0.11	0.085	4446	6.41494e-15	1.14098e-13	143	UTR3	GSR	ALU
chrX:123047126	0.245	0.16	0.085	4061.5	2.61619e-10	7.68725e-10	143	UTR3	XIAP	ALU
chr4:57327087	0.855	0.77	0.085	4175.5	5.50717e-12	2.26334e-11	142	UTR3	PAICS	ALU
chr1:36067838	0.425	0.34	0.085	4034.5	9.32988e-10	2.41855e-09	143	UTR3	PSMB2	ALU
chr8:30536015	0.17	0.09	0.08	4479.5	2.60355e-16	7.71333e-15	142	UTR3	GSR	ALU
chr7:44872714	0.2	0.12	0.08	3868	8.4811e-10	2.21976e-09	140	intronic	H2AFV	ALU
chr14:75202857	0.19	0.11	0.08	4199.5	1.4501e-12	7.16944e-12	142	UTR3	FCF1	ALU
chr2:99813020	0.19	0.11	0.08	4043.5	3.39324e-11	1.09052e-10	141	UTR3	C2orf15,MRPL30	ALU
chr12:133298417	0.18	0.1	0.08	4219.5	1.82088e-13	1.27879e-12	141	UTR3	PGAM5	ALU
chr2:37328013	0.24	0.16	0.08	3851	2.30088e-09	5.38684e-09	140	UTR3	EIF2AK2	NONREP
chr12:51324436	0.25	0.17	0.08	4298	4.47784e-13	2.65813e-12	143	UTR3	METTL7A	ALU
chr4:57326879	0.24	0.16	0.08	4201	4.83274e-14	5.607e-13	140	UTR3	PAICS	ALU
chr11:77780117	0.29	0.21	0.08	3838	1.89648e-09	4.57027e-09	140	UTR3	NDUFC2	ALU
chr1:145369709	0.74	0.66	0.08	3772.5	2.57185e-06	4.26205e-06	145	UTR3	NBPF10	REP
chr20:18469048	0.41	0.33	0.08	3198.5	0.00120548	0.00162557	140	UTR3	RBBP9	ALU
chr8:11701283	0.39	0.315	0.075	3606	3.60961e-06	5.87726e-06	142	UTR3	CTSB	ALU
chr20:35520977	0.275	0.2	0.075	3845.5	6.43373e-09	1.38452e-08	141	UTR3	SAMHD1	REP
chr19:11560427	0.61	0.535	0.075	3842.5	9.02423e-09	1.89633e-08	141	intronic	PRKCSH	ALU
chr1:220231330	0.92	0.85	0.07	3724	2.78682e-06	4.59833e-06	144	UTR3	BPNT1	ALU
chr7:44872732	0.17	0.1	0.07	4046.5	4.0642e-11	1.2905e-10	141	intronic	H2AFV	ALU
chrX:77083007	0.26	0.19	0.07	4015	1.16928e-09	2.97514e-09	143	UTR3	MAGT1	ALU
chr12:64844061	0.49	0.42	0.07	3397	3.31313e-05	4.93726e-05	140	UTR3	XPOT	ALU
chr8:11701295	0.46	0.39	0.07	3566	9.59732e-06	1.51669e-05	142	UTR3	CTSB	ALU
chr11:77779588	0.16	0.09	0.07	4082	1.53295e-11	5.4468e-11	141	UTR3	NDUFC2	ALU
chrX:123046865	0.19	0.12	0.07	3818.5	5.71718e-08	1.1067e-07	142	UTR3	XIAP	ALU
chr13:20247116	0.22	0.15	0.07	3651	1.1233e-06	1.95451e-06	142	UTR3	MPHOSPH8	ALU
chr7:44872827	0.19	0.12	0.07	4248.5	1.01852e-13	8.51063e-13	141	intronic	H2AFV	ALU
chr8:30535953	0.14	0.07	0.07	4453.5	4.88604e-15	1.00433e-13	143	UTR3	GSR	ALU
chr1:36067752	0.16	0.09	0.07	4115	5.71924e-12	2.27946e-11	141	UTR3	PSMB2	ALU
chr19:11560716	0.45	0.38	0.07	3681.5	2.37669e-07	4.29365e-07	141	intronic	PRKCSH	ALU
chr1:220231484	0.27	0.2	0.07	3885.5	9.7669e-08	1.85006e-07	144	UTR3	BPNT1	ALU
chr2:217366515	0.32	0.25	0.07	3666	1.31334e-06	2.27123e-06	142	UTR3	RPL37A	ALU
chr6:42857136	0.15	0.08	0.07	4295.5	4.30938e-15	9.58975e-14	140	UTR3	RPL7L1	ALU
chr2:3589498	0.15	0.08	0.07	3928	2.9391e-10	8.26295e-10	140	intronic	RP13-512J5.1	REP
chr7:44872303	0.18	0.11	0.07	4072	2.67659e-10	7.77783e-10	143	intronic	H2AFV	ALU
chr2:37328082	0.18	0.11	0.07	3854.5	1.58644e-09	3.93083e-09	140	UTR3	EIF2AK2	NONREP
chr1:10518270	0.12	0.05	0.07	4105	1.81113e-12	8.47842e-12	140	UTR3	DFFA	REP
chr11:77780072	0.18	0.11	0.07	4040	9.3005e-12	3.49732e-11	140	UTR3	NDUFC2	ALU
chr1:145369708	0.34	0.275	0.065	3796	2.08068e-07	3.77796e-07	143	UTR3	NBPF10	REP
chr2:37431485	0.175	0.11	0.065	3932	2.22596e-09	5.26912e-09	142	UTR3	AC007390.5	ALU
chr1:36067784	0.28	0.22	0.06	3796	7.17416e-09	1.53151e-08	140	UTR3	PSMB2	ALU
chrX:77084001	0.15	0.09	0.06	4241.5	1.20464e-13	9.70909e-13	141	UTR3	MAGT1	ALU
chrX:123047270	0.23	0.17	0.06	3630	1.73471e-06	2.98006e-06	142	UTR3	XIAP	ALU
chr4:57327082	0.24	0.18	0.06	4160	3.24245e-11	1.05498e-10	143	UTR3	PAICS	ALU
chr2:37328075	0.23	0.17	0.06	3652	2.11463e-06	3.56563e-06	142	UTR3	EIF2AK2	NONREP
chr1:10518052	0.16	0.1	0.06	3906	2.22438e-09	5.26912e-09	141	UTR3	DFFA	ALU
chr2:37431604	0.18	0.12	0.06	3666.5	5.1431e-07	9.1492e-07	141	UTR3	AC007390.5	ALU
chr1:36068369	0.2	0.14	0.06	3813	3.52343e-09	8.17252e-09	140	UTR3	PSMB2	ALU
chr1:155853251	0.15	0.09	0.06	4170	1.79198e-13	1.27879e-12	140	UTR3	SYT11	ALU
chr3:44790773	0.23	0.17	0.06	3646.5	2.49801e-07	4.47987e-07	140	UTR3	KIAA1143	ALU
chr2:37431520	0.11	0.05	0.06	4051	4.61962e-12	1.958e-11	140	UTR3	AC007390.5	ALU
chr1:19585553	0.25	0.19	0.06	3366	0.000312749	0.000439495	142	UTR3	MRTO4	ALU
chr1:220231347	0.2	0.14	0.06	3888.5	1.59294e-09	3.93083e-09	141	UTR3	BPNT1	ALU
chr12:51324467	0.21	0.15	0.06	4169	6.30999e-12	2.4776e-11	142	UTR3	METTL7A	ALU
chr2:217366499	0.15	0.09	0.06	3860	1.78937e-09	4.34482e-09	140	UTR3	RPL37A	ALU
chr17:73939141	0.2	0.14	0.06	3550.5	1.51332e-05	2.31707e-05	142	UTR3	ACOX1	ALU
chr12:133298095	0.185	0.13	0.055	3575	2.8324e-06	4.63564e-06	141	UTR3	PGAM5	ALU
chr13:20247023	0.4	0.35	0.05	3507.5	4.88427e-05	7.23867e-05	143	UTR3	MPHOSPH8	ALU
chr1:36067886	0.78	0.73	0.05	3364.5	0.000592136	0.000819173	143	UTR3	PSMB2	ALU
chr5:134236108	0.2	0.15	0.05	3446.5	1.03811e-05	1.63341e-05	140	UTR3	TXNDC15	ALU
chr19:11561383	0.11	0.06	0.05	4109.5	2.52719e-11	8.55076e-11	142	intronic	PRKCSH	REP
chr2:37328087	0.16	0.11	0.05	3602.5	4.63476e-06	7.40246e-06	142	UTR3	EIF2AK2	NONREP
chr7:44841589	0.1	0.05	0.05	4190.5	5.86676e-14	6.24369e-13	140	UTR3	PPIA	ALU
chr6:42856330	0.09	0.04	0.05	4202.5	1.55118e-12	7.39018e-12	142	UTR3	RPL7L1	NONREP
chr20:18468512	0.09	0.04	0.05	4013.5	2.47777e-11	8.48923e-11	140	UTR3	RBBP9	ALU
chrX:123047173	0.21	0.16	0.05	3681	2.30589e-06	3.85481e-06	143	UTR3	XIAP	ALU
chr8:30536583	0.15	0.1	0.05	3946.5	6.09286e-10	1.62603e-09	141	UTR3	GSR	ALU
chr6:42857111	0.18	0.13	0.05	4087.5	8.5363e-12	3.2574e-11	141	UTR3	RPL7L1	ALU
chr1:10518037	0.15	0.1	0.05	3558.5	2.01236e-06	3.41828e-06	140	UTR3	DFFA	ALU
chrX:123046417	0.15	0.1	0.05	4130	1.93576e-11	6.72701e-11	142	UTR3	XIAP	ALU
chr12:51324122	0.24	0.19	0.05	3795	2.0724e-07	3.77796e-07	143	UTR3	METTL7A	ALU
chr19:42376884	0.12	0.07	0.05	3845.5	6.63209e-08	1.27353e-07	143	UTR3	RPS19	ALU
chr2:99812978	0.25	0.2	0.05	3857.5	5.22863e-08	1.01928e-07	143	UTR3	C2orf15,MRPL30	ALU
chr19:11040806	0.21	0.16	0.05	3690.5	1.89204e-06	3.23481e-06	143	UTR3	C19orf52	ALU
chr12:98943103	0.18	0.13	0.05	3860	1.66861e-08	3.35256e-08	142	UTR3	TMPO	ALU
chr9:131071533	0.21	0.16	0.05	3516.5	0.000118763	0.000171404	144	UTR3	TRUB2	REP
chr8:30536606	0.15	0.1	0.05	3869	1.06467e-07	1.9931e-07	144	UTR3	GSR	ALU
chrX:123047165	0.215	0.165	0.05	3631	2.15869e-06	3.62717e-06	142	UTR3	XIAP	ALU
chr1:204526795	0.28	0.235	0.045	3450.5	1.46104e-05	2.25329e-05	140	UTR3	MDM4	ALU
chr12:133297974	0.135	0.09	0.045	3834.5	1.08053e-07	2.0165e-07	143	UTR3	PGAM5	ALU
chr4:57327058	0.195	0.15	0.045	3493	1.39094e-05	2.17035e-05	141	UTR3	PAICS	ALU
chr7:44872862	0.095	0.05	0.045	3976	1.96371e-10	5.94682e-10	141	intronic	H2AFV	ALU
chr12:51324119	0.28	0.24	0.04	3798	6.21026e-07	1.09806e-06	144	UTR3	METTL7A	ALU
chr5:79923329	0.2	0.16	0.04	3329.5	0.000109119	0.000158341	140	UTR3	DHFR	ALU
chr1:28826085	0.2	0.16	0.04	3397.5	6.62147e-05	9.71176e-05	141	UTR3	PHACTR4	ALU
chrX:77082999	0.13	0.09	0.04	3791.5	9.5516e-09	1.99207e-08	140	UTR3	MAGT1	ALU
chr12:133298275	0.1	0.06	0.04	3869.5	1.73206e-09	4.23771e-09	141	UTR3	PGAM5	ALU
chr5:79923311	0.14	0.1	0.04	3080.5	0.00864168	0.0108836	141	UTR3	DHFR	ALU
chr19:11560483	0.08	0.04	0.04	3806	4.9651e-09	1.0877e-08	140	intronic	PRKCSH	ALU
chr7:44841388	0.08	0.04	0.04	4091	1.03047e-11	3.81958e-11	141	UTR3	PPIA	NONREP
chr8:103841636	0.08	0.04	0.04	4111.5	5.71016e-12	2.27946e-11	141	exonic	AZIN1	NONREP
chr12:51325390	0.11	0.07	0.04	3807.5	4.91535e-09	1.0877e-08	140	UTR3	METTL7A	ALU
chr4:57326262	0.09	0.05	0.04	4212.5	1.18182e-12	6.05885e-12	142	UTR3	PAICS	ALU
chr6:42856983	0.29	0.25	0.04	3260.5	0.00150893	0.0020044	142	UTR3	RPL7L1	ALU
chr6:42855979	0.18	0.14	0.04	3481	1.75726e-05	2.68526e-05	141	UTR3	RPL7L1	ALU
chr13:20247024	0.18	0.14	0.04	3106	0.0055303	0.00720288	141	UTR3	MPHOSPH8	ALU
chr12:99128792	0.24	0.2	0.04	3053	0.00684455	0.00887134	140	UTR3	ANKS1B,APAF1	REP
chr8:11700213	0.16	0.125	0.035	4005.5	5.34157e-10	1.44018e-09	142	UTR3	CTSB	ALU
chr4:57326159	0.095	0.06	0.035	4299.5	5.4545e-14	6.06312e-13	142	UTR3	PAICS	ALU
chr19:42376842	0.185	0.15	0.035	3409.5	0.000630077	0.000867168	144	UTR3	RPS19	ALU
chr12:98943033	0.97	0.94	0.03	3524.5	3.71233e-06	6.00345e-06	140	UTR3	TMPO	ALU
chr12:133297956	0.14	0.11	0.03	3341.5	0.000171597	0.000245007	141	UTR3	PGAM5	ALU
chr8:38830536	0.14	0.11	0.03	3255	0.00104193	0.00141937	141	UTR3	PLEKHA2	ALU
chr4:57327097	0.07	0.04	0.03	3779	1.86893e-07	3.44338e-07	143	UTR3	PAICS	ALU
chr12:98943187	0.08	0.05	0.03	3903.5	2.02694e-08	4.04485e-08	143	UTR3	TMPO	ALU
chr8:48889659	0.06	0.03	0.03	3917.5	2.84123e-10	8.06681e-10	140	UTR3	MCM4	ALU
chr7:128143932	0.1	0.07	0.03	3497	4.61401e-06	7.40246e-06	140	UTR3	METTL2B	ALU
chr7:73646296	0.12	0.09	0.03	3406	0.000351041	0.000490722	143	UTR3	RFC2	ALU
chr12:98943102	0.13	0.1	0.03	3395.5	0.000159273	0.000228634	142	UTR3	TMPO	ALU
chr8:38830557	0.18	0.15	0.03	3142.5	0.00720361	0.0092027	142	UTR3	PLEKHA2	ALU
chr8:11701429	0.2	0.17	0.03	3834	3.72737e-08	7.37711e-08	142	UTR3	CTSB	ALU
chr8:11700526	0.16	0.13	0.03	3579	5.98358e-06	9.50393e-06	142	UTR3	CTSB	ALU
chr1:9331101	0.21	0.18	0.03	3235.5	0.00107975	0.00146342	141	UTR3	H6PD	ALU
chr8:11700419	0.35	0.32	0.03	2969.5	0.0185697	0.0229543	140	UTR3	CTSB	ALU
chr19:11561397	0.07	0.045	0.025	3867	4.02768e-09	9.19667e-09	141	intronic	PRKCSH	REP
chr8:11700677	0.135	0.11	0.025	2905	0.0325542	0.039509	140	UTR3	CTSB	ALU
chr7:102277601	0.095	0.07	0.025	3621	9.76655e-07	1.71618e-06	141	UTR3	POLR2J2,UPK3BL	ALU
chr7:102277600	0.1	0.08	0.02	3250.5	0.000308673	0.000436062	140	UTR3	POLR2J2,UPK3BL	ALU
chrX:123047107	0.11	0.09	0.02	3385.5	0.000224162	0.000318358	142	UTR3	XIAP	ALU
chr8:11700305	0.13	0.11	0.02	3436.5	6.02325e-05	8.88033e-05	142	UTR3	CTSB	ALU
chr20:35519005	0.07	0.05	0.02	3039	0.00850292	0.0107596	140	UTR3	SAMHD1	ALU
chr12:69237519	0.1	0.08	0.02	3260.5	0.000507271	0.000705424	140	UTR3	MDM2	NONREP
chr4:57327116	0.05	0.03	0.02	3987.5	1.43842e-10	4.41931e-10	141	UTR3	PAICS	ALU
chr6:42856937	0.06	0.04	0.02	3759.5	1.26489e-08	2.54864e-08	140	UTR3	RPL7L1	ALU
chr19:11561359	0.06	0.04	0.02	3758.5	1.17397e-07	2.16937e-07	142	intronic	PRKCSH	REP
chrX:77083981	0.09	0.07	0.02	3476.5	2.50742e-05	3.765e-05	141	UTR3	MAGT1	ALU
chr1:225974581	0.22	0.2	0.02	3041	0.00789668	0.0100401	140	exonic	SRP9	ALU
chr12:51325373	0.09	0.07	0.02	3416	2.18755e-05	3.32233e-05	140	UTR3	METTL7A	ALU
chr4:57327078	0.09	0.07	0.02	3204.5	0.00187207	0.00247447	141	UTR3	PAICS	ALU
chr8:11701479	0.07	0.06	0.01	3177.5	0.00146448	0.00195508	140	UTR3	CTSB	ALU
chr8:11701296	0.1	0.09	0.01	3026	0.00930105	0.0116591	140	UTR3	CTSB	ALU
chr6:42857023	0.1	0.09	0.01	3117	0.00240545	0.00316382	140	UTR3	RPL7L1	ALU
chr8:11701480	0.05	0.04	0.01	2974	0.0267364	0.0325964	141	UTR3	CTSB	ALU
chr6:42856978	0.05	0.04	0.01	3190	0.00131276	0.00176134	141	UTR3	RPL7L1	ALU
chr4:57327092	0.03	0.02	0.01	3128	0.00501759	0.00656713	141	UTR3	PAICS	ALU
chrX:77083121	0.08	0.07	0.01	2966.5	0.0226444	0.027862	140	UTR3	MAGT1	ALU
chr17:79648396	0.06	0.05	0.01	2988.5	0.015702	0.0194997	140	UTR3	ARL16	ALU
chr8:11700396	0.08	0.07	0.01	3070	0.024754	0.030318	143	UTR3	CTSB	ALU
chr1:225974674	0.085	0.08	0.005	3093.5	0.00712823	0.00915017	141	UTR3	SRP9	ALU
chr3:156259341	0.11	0.13	-0.02	1825	0.00691432	0.00891847	142	UTR3	SSR3	ALU
chr20:36147572	0.11	0.14	-0.03	1675.5	0.000651192	0.000891632	143	exonic	BLCAP	NONREP
chr3:156259363	0.075	0.11	-0.035	1434	2.40396e-05	3.62034e-05	141	UTR3	SSR3	ALU
chr3:156259406	0.425	0.46	-0.035	1860	0.0144165	0.017987	141	UTR3	SSR3	ALU
chr3:156259340	0.23	0.31	-0.08	1212	3.84692e-08	7.55846e-08	145	UTR3	SSR3	ALU
