# Supplementary material for: Dynamic inosinome profiles reveal novel patient stratification and gender-specific differences in glioblastoma
Source: Genome Biol. 2019 Feb 13;20:33. doi: 10.1186/s13059-019-1647-x (PMC6373152; doi:10.1186/s13059-019-1647-x)
Supplement: Supplementary file 6 — Table S5. GBM reclustering editing-based INO-1 and INO-2 in female patients. (XLSX 29 kb) [file 13059_2019_1647_MOESM6_ESM.xlsx]

## Sheet: reclustering female-GBM
Table S5. GBM reclustering editing-based INO-1 and INO-2 in female patients. Two-tailed Mann-Whitney test followed by Benjamini-Hochberg correction was applaied. The editing sites highlighted in grey were also further investigated for correlation between editing and gene expression.
Position	INO-1 F median	INO-2 F median	Δ medians	Statistic	p-value	q-value	# GBMs	Location	Gene	SynNosyn	AAchange	Type
chr6:90344222	0.61	0.34	0.27	451.5	3.19121e-05	0.000137376	140	UTR3	LYRM2	-	-	ALU
chr7:44841928	0.53	0.31	0.22	505.5	4.10767e-06	4.77117e-05	142	UTR3	PPIA	-	-	ALU
chrX:77083828	0.58	0.365	0.215	495	2.11482e-06	3.48314e-05	142	UTR3	MAGT1	-	-	ALU
chr2:37327702	0.44	0.23	0.21	495	1.14586e-05	7.67625e-05	142	UTR3	EIF2AK2	-	-	NONREP
chr5:134236752	0.65	0.445	0.205	445.5	5.27677e-06	5.42215e-05	140	UTR3	TXNDC15	-	-	ALU
chr7:99172900	0.815	0.62	0.195	477	8.68568e-06	7.031e-05	141	UTR3	ZNF655	-	-	ALU
chr4:57327017	0.3	0.115	0.185	540.5	1.43977e-07	2.30955e-05	142	UTR3	PAICS	-	-	ALU
chr2:37328097	0.565	0.38	0.185	500.5	4.4387e-05	0.000171809	142	UTR3	EIF2AK2	-	-	NONREP
chr1:36067925	0.59	0.405	0.185	458.5	2.73742e-06	3.48314e-05	141	UTR3	PSMB2	-	-	ALU
chr6:90344605	0.39	0.21	0.18	487.5	6.07448e-06	5.64383e-05	141	UTR3	LYRM2	-	-	ALU
chr1:36068370	0.47	0.29	0.18	523.5	6.27397e-07	3.1239e-05	143	UTR3	PSMB2	-	-	ALU
chr7:44873106	0.5	0.32	0.18	447.5	0.000195331	0.000496699	141	intronic	H2AFV	-	-	ALU
chr5:115165632	0.44	0.26	0.18	433.5	1.896e-05	0.000105688	140	UTR3	ATG12	-	-	ALU
chr12:133298339	0.54	0.37	0.17	488	2.20662e-05	0.000111334	144	UTR3	PGAM5	-	-	ALU
chr12:124146095	0.53	0.36	0.17	402	0.000381586	0.000885943	141	UTR3	GTF2H3	-	-	ALU
chr6:42856029	0.52	0.35	0.17	478.5	1.11561e-05	7.67625e-05	142	UTR3	RPL7L1	-	-	ALU
chr20:18468511	0.395	0.225	0.17	490	2.5069e-05	0.000124106	143	UTR3	RBBP9	-	-	ALU
chr6:74304013	0.38	0.21	0.17	524.5	8.28122e-07	3.1239e-05	140	UTR3	SLC17A5	-	-	ALU
chr1:36068184	0.47	0.305	0.165	428.5	3.14758e-05	0.000137376	140	UTR3	PSMB2	-	-	ALU
chr5:115165591	0.52	0.36	0.16	405.5	0.00470235	0.00775018	142	UTR3	ATG12	-	-	ALU
chr1:220231263	0.575	0.42	0.155	497.5	5.72048e-05	0.000203632	141	UTR3	BPNT1	-	-	ALU
chr1:220231487	0.775	0.625	0.15	466	9.21533e-06	7.24041e-05	140	UTR3	BPNT1	-	-	ALU
chr3:156258319	0.57	0.425	0.145	426.5	0.000231773	0.000572994	141	UTR3	SSR3	-	-	ALU
chr4:57326875	0.33	0.19	0.14	519.5	7.95202e-06	6.63328e-05	141	UTR3	PAICS	-	-	ALU
chr12:98942824	0.49	0.35	0.14	459	0.00115639	0.00227027	141	UTR3	TMPO	-	-	ALU
chr17:73885939	0.5	0.36	0.14	473.5	0.000394954	0.000909075	143	UTR3	TRIM65	-	-	ALU
chr12:133297966	0.43	0.29	0.14	460.5	1.3152e-05	8.5961e-05	140	UTR3	PGAM5	-	-	ALU
chr12:133298121	0.38	0.24	0.14	515.5	1.46928e-06	3.48314e-05	142	UTR3	PGAM5	-	-	ALU
chr14:75202856	0.3	0.16	0.14	509	2.87358e-06	3.48314e-05	141	UTR3	FCF1	-	-	ALU
chr2:37429526	0.425	0.29	0.135	454	7.75915e-05	0.000252673	143	UTR3	AC007390.5	-	-	ALU
chr12:98942621	0.28	0.15	0.13	490	1.82206e-05	0.000103391	143	UTR3	TMPO	-	-	ALU
chr7:44872505	0.34	0.21	0.13	419	7.99021e-05	0.000257028	140	intronic	H2AFV	-	-	ALU
chr4:177252327	0.42	0.29	0.13	491	2.05743e-06	3.48314e-05	143	UTR3	SPCS3	-	-	NONREP
chr5:150647744	0.37	0.24	0.13	446	5.34491e-05	0.00019641	141	UTR3	GM2A	-	-	ALU
chr6:42856176	0.4	0.27	0.13	510.5	2.42527e-06	3.48314e-05	142	UTR3	RPL7L1	-	-	ALU
chr4:57326291	0.665	0.535	0.13	488.5	2.8668e-05	0.000134421	141	UTR3	PAICS	-	-	ALU
chr19:42376843	0.49	0.36	0.13	447.5	0.000135969	0.00038621	142	UTR3	RPS19	-	-	ALU
chr12:133297904	0.63	0.5	0.13	472	9.11625e-05	0.00027056	142	UTR3	PGAM5	-	-	ALU
chr1:10517276	0.29	0.16	0.13	485	5.80721e-06	5.64383e-05	142	UTR3	DFFA	-	-	ALU
chr8:30536078	0.225	0.1	0.125	531	2.52888e-06	3.48314e-05	145	UTR3	GSR	-	-	ALU
chr12:98943096	0.415	0.29	0.125	441.5	0.00132659	0.00254819	141	UTR3	TMPO	-	-	ALU
chr7:44872419	0.43	0.305	0.125	339	0.0353803	0.0486935	140	intronic	H2AFV	-	-	ALU
chr1:220232144	0.345	0.22	0.125	468	2.1003e-05	0.000107827	141	UTR3	BPNT1	-	-	ALU
chr1:28826190	0.68	0.56	0.12	479.5	4.70632e-05	0.000178627	143	UTR3	PHACTR4	-	-	ALU
chr8:30536151	0.22	0.1	0.12	539	1.16848e-06	3.1239e-05	144	UTR3	GSR	-	-	ALU
chr4:57326126	0.36	0.24	0.12	531.5	2.39546e-06	3.48314e-05	143	UTR3	PAICS	-	-	ALU
chr10:102121601	0.28	0.165	0.115	487.5	3.13042e-05	0.000137376	140	UTR3	SCD	-	-	REP
chr8:48889633	0.215	0.1	0.115	448	3.12584e-05	0.000137376	140	UTR3	MCM4	-	-	ALU
chr7:44841848	0.28	0.17	0.11	503	5.1958e-06	5.42215e-05	142	UTR3	PPIA	-	-	ALU
chr11:77780225	0.19	0.08	0.11	466	3.62197e-05	0.000149109	142	UTR3	NDUFC2	-	-	ALU
chr2:99813020	0.22	0.11	0.11	427	0.000218232	0.00054456	141	UTR3	C2orf15,MRPL30	-	-	ALU
chr1:220232143	0.36	0.25	0.11	472	8.97231e-05	0.0002691	141	UTR3	BPNT1	-	-	ALU
chr2:37328013	0.28	0.175	0.105	457	0.000412657	0.000933724	140	UTR3	EIF2AK2	-	-	NONREP
chrX:123047295	0.46	0.355	0.105	479	1.07761e-05	7.67625e-05	143	UTR3	XIAP	-	-	ALU
chr7:44841519	0.265	0.16	0.105	484.5	4.03585e-05	0.000158629	144	UTR3	PPIA	-	-	ALU
chrX:123047126	0.255	0.15	0.105	436	0.000361121	0.000853268	143	UTR3	XIAP	-	-	ALU
chr11:77779588	0.175	0.07	0.105	481	1.15e-05	7.67625e-05	141	UTR3	NDUFC2	-	-	ALU
chrX:77083723	0.235	0.13	0.105	505	9.39598e-07	3.1239e-05	142	UTR3	MAGT1	-	-	ALU
chrX:77083617	0.28	0.18	0.1	432	0.000140198	0.00039403	140	UTR3	MAGT1	-	-	ALU
chr1:36067838	0.435	0.335	0.1	480	6.06251e-05	0.000206503	143	UTR3	PSMB2	-	-	ALU
chr8:30536603	0.46	0.36	0.1	420	0.00467309	0.00774978	141	UTR3	GSR	-	-	ALU
chrX:123047112	0.32	0.22	0.1	412	0.00775308	0.0123956	143	UTR3	XIAP	-	-	ALU
chr3:44790636	0.23	0.13	0.1	464	0.000178828	0.000477471	142	UTR3	KIAA1143	-	-	ALU
chr19:42375627	0.26	0.16	0.1	414.5	0.000177199	0.000477471	140	UTR3	RPS19	-	-	ALU
chr2:37431681	0.22	0.12	0.1	527	4.10962e-07	3.1239e-05	143	UTR3	AC007390.5	-	-	ALU
chrX:77083007	0.29	0.19	0.1	482.5	3.62657e-05	0.000149109	143	UTR3	MAGT1	-	-	ALU
chr12:133298255	0.42	0.32	0.1	463	0.000193242	0.000496699	144	UTR3	PGAM5	-	-	ALU
chr1:220231275	0.385	0.285	0.1	481.5	5.37221e-05	0.00019641	144	UTR3	BPNT1	-	-	ALU
chr7:44873177	0.165	0.07	0.095	480.5	1.05044e-06	3.1239e-05	140	intronic	H2AFV	-	-	ALU
chr4:177252326	0.185	0.09	0.095	458	2.0198e-05	0.000107324	140	UTR3	SPCS3	-	-	NONREP
chrX:123046417	0.18	0.085	0.095	507	4.81502e-06	5.36225e-05	142	UTR3	XIAP	-	-	ALU
chr1:145369709	0.755	0.66	0.095	456.5	0.00137768	0.00262744	145	UTR3	NBPF10	-	-	REP
chr7:128143622	0.485	0.39	0.095	436	9.92016e-05	0.0002848	141	UTR3	METTL2B	-	-	ALU
chr13:20247023	0.415	0.32	0.095	429.5	0.000617275	0.00130804	143	UTR3	MPHOSPH8	-	-	ALU
chr1:220231330	0.92	0.83	0.09	452.5	0.00057741	0.00123335	144	UTR3	BPNT1	-	-	ALU
chr12:51324436	0.265	0.175	0.09	503	7.24653e-06	6.24435e-05	143	UTR3	METTL7A	-	-	ALU
chr7:44872714	0.2	0.11	0.09	457	8.28534e-05	0.000260404	140	intronic	H2AFV	-	-	ALU
chr7:44842099	0.19	0.1	0.09	513	1.43334e-05	8.64848e-05	143	UTR3	PPIA	-	-	NONREP
chrX:123047270	0.25	0.16	0.09	427	0.000743793	0.00153948	142	UTR3	XIAP	-	-	ALU
chr4:57326879	0.23	0.14	0.09	511	2.29995e-06	3.48314e-05	140	UTR3	PAICS	-	-	ALU
chrX:123046865	0.22	0.13	0.09	482.5	0.000194421	0.000496699	142	UTR3	XIAP	-	-	ALU
chr13:20247116	0.22	0.13	0.09	409	0.000681111	0.00142075	142	UTR3	MPHOSPH8	-	-	ALU
chr12:133298349	0.23	0.14	0.09	509.5	2.68235e-06	3.48314e-05	143	UTR3	PGAM5	-	-	ALU
chr11:77780072	0.19	0.1	0.09	432	0.000186955	0.000489382	140	UTR3	NDUFC2	-	-	ALU
chr4:57327087	0.86	0.77	0.09	513	1.44715e-05	8.64848e-05	142	UTR3	PAICS	-	-	ALU
chr11:77780117	0.29	0.2	0.09	400	0.0019648	0.00363323	140	UTR3	NDUFC2	-	-	ALU
chr8:30535953	0.145	0.06	0.085	541.5	8.91243e-07	3.1239e-05	143	UTR3	GSR	-	-	ALU
chr19:11560716	0.45	0.365	0.085	418	0.0019731	0.00363323	141	intronic	PRKCSH	-	-	ALU
chr4:177252238	0.165	0.08	0.085	557	1.73071e-07	2.30955e-05	143	UTR3	SPCS3	-	-	NONREP
chr8:30536016	0.195	0.11	0.085	485.5	3.69966e-05	0.000149682	143	UTR3	GSR	-	-	ALU
chrX:123047173	0.235	0.15	0.085	466.5	0.000667297	0.0014029	143	UTR3	XIAP	-	-	ALU
chr7:44872732	0.185	0.1	0.085	503.5	6.66741e-06	5.9363e-05	141	intronic	H2AFV	-	-	ALU
chr1:36068369	0.21	0.125	0.085	467	3.351e-05	0.000141976	140	UTR3	PSMB2	-	-	ALU
chr9:139335882	0.18	0.095	0.085	476	8.58848e-05	0.00026669	141	UTR3	SEC16A	-	-	NONREP
chr19:11560427	0.635	0.55	0.085	495.5	1.47312e-05	8.64848e-05	141	intronic	PRKCSH	-	-	ALU
chr1:36067886	0.79	0.71	0.08	385	0.0168725	0.0247525	143	UTR3	PSMB2	-	-	ALU
chr12:133298417	0.17	0.09	0.08	431	0.000151028	0.000413529	141	UTR3	PGAM5	-	-	ALU
chr14:75202544	0.23	0.15	0.08	484.5	6.12822e-06	5.64383e-05	141	UTR3	FCF1	-	-	ALU
chr8:30536015	0.17	0.09	0.08	539	1.09282e-06	3.1239e-05	142	UTR3	GSR	-	-	ALU
chr1:36067784	0.27	0.19	0.08	431.5	0.000197224	0.000496781	140	UTR3	PSMB2	-	-	ALU
chr2:37328082	0.2	0.12	0.08	456.5	0.000324914	0.000780827	140	UTR3	EIF2AK2	-	-	NONREP
chrX:123046440	0.33	0.25	0.08	470	0.000519185	0.00111792	145	UTR3	XIAP	-	-	ALU
chr19:42376710	0.2	0.12	0.08	439.5	0.000375393	0.00087921	143	UTR3	RPS19	-	-	ALU
chr7:44872303	0.19	0.11	0.08	511	2.2782e-06	3.48314e-05	143	intronic	H2AFV	-	-	ALU
chr1:36067752	0.16	0.08	0.08	444.5	5.90157e-05	0.000205971	141	UTR3	PSMB2	-	-	ALU
chr1:145369708	0.31	0.23	0.08	423.5	0.00129385	0.00250333	143	UTR3	NBPF10	-	-	REP
chrX:123047165	0.24	0.16	0.08	440.5	0.00112809	0.00224776	142	UTR3	XIAP	-	-	ALU
chr8:11701295	0.47	0.39	0.08	410.5	0.00332897	0.00580938	142	UTR3	CTSB	-	-	ALU
chr7:44872827	0.19	0.115	0.075	461.5	5.59018e-05	0.000201693	141	intronic	H2AFV	-	-	ALU
chr2:217366515	0.31	0.235	0.075	406.5	0.00437678	0.00734969	142	UTR3	RPL37A	-	-	ALU
chr2:37431520	0.12	0.045	0.075	494.5	1.49415e-05	8.64848e-05	140	UTR3	AC007390.5	-	-	ALU
chr2:37431485	0.175	0.1	0.075	505	2.91946e-05	0.000134421	142	UTR3	AC007390.5	-	-	ALU
chr1:10518052	0.175	0.1	0.075	459	8.82763e-05	0.00026791	141	UTR3	DFFA	-	-	ALU
chr6:42855962	0.48	0.405	0.075	380	0.00230099	0.00420797	141	UTR3	RPL7L1	-	-	ALU
chr5:134236108	0.22	0.15	0.07	375.5	0.00323341	0.00567974	140	UTR3	TXNDC15	-	-	ALU
chr6:42857111	0.19	0.12	0.07	475.5	1.47303e-05	8.64848e-05	141	UTR3	RPL7L1	-	-	ALU
chr1:10518037	0.16	0.09	0.07	420.5	0.000496863	0.00108278	140	UTR3	DFFA	-	-	ALU
chr19:11040806	0.23	0.16	0.07	473	8.10361e-05	0.000257464	143	UTR3	C19orf52	-	-	ALU
chr20:35520977	0.27	0.2	0.07	446	0.000947391	0.00193094	141	UTR3	SAMHD1	-	-	REP
chr14:75202857	0.19	0.12	0.07	407	0.00114418	0.00226293	142	UTR3	FCF1	-	-	ALU
chr12:99128792	0.26	0.19	0.07	346.5	0.0281609	0.0393663	140	UTR3	ANKS1B,APAF1	-	-	REP
chr2:3589498	0.15	0.08	0.07	462.5	6.48041e-05	0.00021627	140	intronic	RP13-512J5.1	-	-	REP
chr4:57327082	0.24	0.17	0.07	441	0.000400512	0.000913989	143	UTR3	PAICS	-	-	ALU
chr12:64844061	0.49	0.425	0.065	340.5	0.0324443	0.0448841	140	UTR3	XPOT	-	-	ALU
chr12:51324467	0.215	0.15	0.065	471.5	2.77592e-05	0.000133977	142	UTR3	METTL7A	-	-	ALU
chr1:220231484	0.25	0.185	0.065	444.5	0.00106308	0.00213416	144	UTR3	BPNT1	-	-	ALU
chr19:42376842	0.19	0.125	0.065	423.5	0.00453439	0.00756676	144	UTR3	RPS19	-	-	ALU
chr2:217366499	0.14	0.08	0.06	424.5	0.00341413	0.00588844	140	UTR3	RPL37A	-	-	ALU
chr7:128143932	0.12	0.06	0.06	395.5	0.00189918	0.00354602	140	UTR3	METTL2B	-	-	ALU
chr6:42857136	0.15	0.09	0.06	458	1.95504e-05	0.0001068	140	UTR3	RPL7L1	-	-	ALU
chr12:51324122	0.25	0.19	0.06	474.5	9.59867e-05	0.000278609	143	UTR3	METTL7A	-	-	ALU
chrX:77082999	0.15	0.09	0.06	441	0.000321801	0.000780827	140	UTR3	MAGT1	-	-	ALU
chr4:57326262	0.095	0.035	0.06	517	1.65692e-06	3.48314e-05	142	UTR3	PAICS	-	-	ALU
chr1:10518270	0.11	0.05	0.06	429	0.000240574	0.000589296	140	UTR3	DFFA	-	-	REP
chr1:9331101	0.23	0.17	0.06	422	0.00145877	0.00276235	141	UTR3	H6PD	-	-	ALU
chr20:43707776	0.76	0.705	0.055	387.5	0.0145409	0.0218113	142	UTR3	STK4	-	-	ALU
chr1:155853251	0.14	0.085	0.055	472	2.05482e-05	0.000107324	140	UTR3	SYT11	-	-	ALU
chr2:37431604	0.165	0.11	0.055	495	6.98477e-05	0.000230081	141	UTR3	AC007390.5	-	-	ALU
chr6:42856330	0.095	0.04	0.055	485	0.0001517	0.000413529	142	UTR3	RPL7L1	-	-	NONREP
chr1:220231347	0.2	0.15	0.05	408.5	0.00101934	0.00206185	141	UTR3	BPNT1	-	-	ALU
chr17:73939141	0.2	0.15	0.05	412.5	0.00341838	0.00588844	142	UTR3	ACOX1	-	-	ALU
chr19:11561383	0.11	0.06	0.05	422	0.000433905	0.000965439	142	intronic	PRKCSH	-	-	REP
chr8:48889659	0.08	0.03	0.05	397	0.00288973	0.00514372	140	UTR3	MCM4	-	-	ALU
chr19:42376884	0.11	0.06	0.05	407	0.0103223	0.016212	143	UTR3	RPS19	-	-	ALU
chr7:44872862	0.1	0.05	0.05	451	0.000498807	0.00108278	141	intronic	H2AFV	-	-	ALU
chr1:28826085	0.21	0.16	0.05	388.5	0.0109881	0.0169586	141	UTR3	PHACTR4	-	-	ALU
chr12:51324119	0.295	0.245	0.05	430	0.00292615	0.00517406	144	UTR3	METTL7A	-	-	ALU
chr2:99812978	0.25	0.2	0.05	419.5	0.00480877	0.00787695	143	UTR3	C2orf15,MRPL30	-	-	ALU
chr13:20247024	0.19	0.14	0.05	377	0.0214876	0.0306802	141	UTR3	MPHOSPH8	-	-	ALU
chr1:204526795	0.29	0.24	0.05	389	0.00186637	0.00350929	140	UTR3	MDM4	-	-	ALU
chrX:77084001	0.145	0.1	0.045	481	1.07606e-05	7.67625e-05	141	UTR3	MAGT1	-	-	ALU
chr8:11700213	0.165	0.12	0.045	482.5	4.75207e-05	0.000178627	142	UTR3	CTSB	-	-	ALU
chr4:57327058	0.195	0.15	0.045	368	0.0165833	0.0245986	141	UTR3	PAICS	-	-	ALU
chr7:73646296	0.125	0.08	0.045	439.5	0.00420316	0.00719388	143	UTR3	RFC2	-	-	ALU
chr20:18468512	0.085	0.04	0.045	452.5	0.000151782	0.000413529	140	UTR3	RBBP9	-	-	ALU
chr6:42855979	0.19	0.145	0.045	363	0.0226888	0.0320525	141	UTR3	RPL7L1	-	-	ALU
chr8:30536583	0.16	0.12	0.04	385	0.00694222	0.0111661	141	UTR3	GSR	-	-	ALU
chr7:102277732	0.19	0.15	0.04	391.5	0.0090642	0.0144056	141	UTR3	POLR2J2,UPK3BL	-	-	ALU
chrX:123047107	0.13	0.09	0.04	427.5	0.00278652	0.00506124	142	UTR3	XIAP	-	-	ALU
chr7:44841388	0.07	0.03	0.04	397.5	0.00282611	0.00509845	141	UTR3	PPIA	-	-	NONREP
chr12:133298275	0.1	0.06	0.04	456.5	5.93608e-05	0.000205971	141	UTR3	PGAM5	-	-	ALU
chr9:131071533	0.2	0.16	0.04	425	0.0102202	0.0161466	144	UTR3	TRUB2	-	-	REP
chr8:103841636	0.07	0.03	0.04	480.5	3.9803e-05	0.000158606	141	exonic	AZIN1	nonsyn	SG	NONREP
chr19:11560483	0.09	0.05	0.04	440	8.79064e-05	0.00026791	140	intronic	PRKCSH	-	-	ALU
chr12:51325373	0.12	0.08	0.04	424	0.00119991	0.00233851	140	UTR3	METTL7A	-	-	ALU
chr4:57327078	0.12	0.08	0.04	388	0.0139584	0.0210559	141	UTR3	PAICS	-	-	ALU
chr19:11561397	0.08	0.045	0.035	468	2.80631e-05	0.000133977	141	intronic	PRKCSH	-	-	REP
chr12:133297974	0.135	0.1	0.035	417	0.016067	0.0239659	143	UTR3	PGAM5	-	-	ALU
chr4:57326159	0.095	0.06	0.035	515	1.12188e-05	7.67625e-05	142	UTR3	PAICS	-	-	ALU
chr12:69237519	0.12	0.085	0.035	406.5	0.0125615	0.0191361	140	UTR3	MDM2	-	-	NONREP
chr8:11700526	0.17	0.135	0.035	436.5	0.000466255	0.00102884	142	UTR3	CTSB	-	-	ALU
chr4:57327116	0.065	0.03	0.035	459	0.000327538	0.000780827	141	UTR3	PAICS	-	-	ALU
chr8:38830536	0.135	0.1	0.035	385	0.0193557	0.0277849	141	UTR3	PLEKHA2	-	-	ALU
chr8:11701283	0.36	0.325	0.035	357.5	0.031458	0.0437462	142	UTR3	CTSB	-	-	ALU
chr12:98943103	0.18	0.145	0.035	385	0.0166978	0.0246316	142	UTR3	TMPO	-	-	ALU
chr12:98943033	0.98	0.95	0.03	396	0.0220339	0.0312928	140	UTR3	TMPO	-	-	ALU
chr8:30536606	0.14	0.11	0.03	418	0.00521851	0.00849599	144	UTR3	GSR	-	-	ALU
chr12:98943187	0.08	0.05	0.03	456	0.000417532	0.000936815	143	UTR3	TMPO	-	-	ALU
chr8:11701429	0.19	0.16	0.03	409	0.00428918	0.00727652	142	UTR3	CTSB	-	-	ALU
chr6:33268621	0.06	0.03	0.03	401.5	0.00555728	0.00899269	141	UTR3	TAPBP	-	-	ALU
chr1:19585553	0.25	0.22	0.03	398.5	0.0170946	0.0249413	142	UTR3	MRTO4	-	-	ALU
chr7:44841589	0.09	0.06	0.03	496	6.10655e-05	0.000206503	140	UTR3	PPIA	-	-	ALU
chr6:42856978	0.065	0.04	0.025	407.5	0.00286107	0.00512689	141	UTR3	RPL7L1	-	-	ALU
chrX:77083041	0.14	0.12	0.02	386	0.012614	0.0191361	142	UTR3	MAGT1	-	-	ALU
chrX:77083121	0.08	0.06	0.02	376	0.0122868	0.0188539	140	UTR3	MAGT1	-	-	ALU
chr12:51325390	0.1	0.08	0.02	396	0.000820485	0.00168515	140	UTR3	METTL7A	-	-	ALU
chr19:11561359	0.065	0.045	0.02	388.5	0.00430595	0.00727652	142	intronic	PRKCSH	-	-	REP
chr4:57327097	0.06	0.04	0.02	392.5	0.0228676	0.032135	143	UTR3	PAICS	-	-	ALU
chr7:102277601	0.09	0.07	0.02	482.5	0.000184674	0.000488198	141	UTR3	POLR2J2,UPK3BL	-	-	ALU
chr8:11701479	0.075	0.06	0.015	385	0.0184093	0.0267135	140	UTR3	CTSB	-	-	ALU
chr6:42857023	0.1	0.09	0.01	379	0.0189986	0.0274196	140	UTR3	RPL7L1	-	-	ALU
chr8:11701480	0.05	0.04	0.01	374	0.0104825	0.0163674	141	UTR3	CTSB	-	-	ALU
chr3:156259363	0.07	0.11	-0.04	145	0.0109498	0.0169586	141	UTR3	SSR3	-	-	ALU
chr3:156259340	0.2	0.3	-0.1	103	9.56547e-05	0.000278609	145	UTR3	SSR3	-	-	ALU
