# Supplementary material for: Dynamic inosinome profiles reveal novel patient stratification and gender-specific differences in glioblastoma
Source: Genome Biol. 2019 Feb 13;20:33. doi: 10.1186/s13059-019-1647-x (PMC6373152; doi:10.1186/s13059-019-1647-x)
Supplement: Supplementary file 8 — Custom Python Script. Source code for the custom script used to calculate the nREI and REI metrics. (PY 1 kb) [file 13059_2019_1647_MOESM8_ESM.py]

import warnings
import sys, os, gzip
#import numpy as np
#from scipy import stats

COV=0

try:
	infofile=sys.argv[1]
	posfile =sys.argv[2]
	#outFolder=sys.argv[3]
except:
	sys.exit('<info file> <Positions> <>')

def readpos(infile):
	d={}
	f=open(infile)
	for i in f:
		if i.strip()=='': continue
		if i.startswith('#'): continue
		l=((i.strip()).split()[0]).split(':')
		pos=(l[0],int(l[1]))
		d[pos]=0
	f.close()
	return d

def readinfo(infile):
	d={}
	f=open(infile)
	for i in f:
		if i.strip()=='': continue
		if i.startswith('#'): continue
		l=(i.strip()).split()
		if d.has_key(l[2]): d[l[2]].append((l[1],l[2],l[0]))
		else: d[l[2]]=[(l[1],l[2],l[0])]
	f.close()
	return d

def getREI(infile,dpos):
	# Retrieve editing frequencies from input tables
	# Return a list including number of good positions
	allG=0
	all=0
	if infile.endswith('.gz'): f=gzip.open(infile)
	else: f=open(infile)
	for j in f:
		if j.strip()=='': continue
		if j.startswith('Region'): continue
		l=(j.strip()).split('\t')
		if not l[0].startswith('chr'): l[0]='chr'+l[0]
		if l[0] in ['chrM']: continue
		if l[7] not in ['AG','TC']: continue
		if int(l[4]) < COV: continue
		pos=(l[0],int(l[1]))
		if not dpos.has_key(pos): continue
		nuc=eval(l[6])
		nG=nuc[2]
		nnuc=sum(nuc)
		allG+=nG
		all+=nnuc
	f.close()
	try: v=float(allG)/all
	except: v=0.0
	return v

#sys.stderr.write('Reading info file.\n')
info=readinfo(infofile)
recpos=readpos(posfile)
tabs=[]
for i in info:
	for j in info[i]:
		tabs.append(j)
ntabs=len(tabs)

for i in tabs:
	rei=getREI(i[2],recpos)
	print i[0],i[1],rei
